# Supplementary material for: Cell-wall remodeling drives engulfment during Bacillus subtilis sporulation
Source: eLife. 2016 Nov 17;5:e18657. doi: 10.7554/eLife.18657 (PMC5158138; doi:10.7554/eLife.18657)
Supplement: Supplementary file 2. — DOI: http://dx.doi.org/10.7554/eLife.18657.026 [file elife-18657-supp2.zip]

Archive with 7 entries (6 files):
- image_analysis_example/
- image_analysis_example/MC_snake.txt
- image_analysis_example/FS_snake.txt
- image_analysis_example/forespsore_volume_surface.nb
- image_analysis_example/WT_FM464.tif
- image_analysis_example/README.txt
- image_analysis_example/.~lock.README.txt#
