# Supplementary material for: Cell-wall remodeling drives engulfment during Bacillus subtilis sporulation
Source: eLife. 2016 Nov 17;5:e18657. doi: 10.7554/eLife.18657 (PMC5158138; doi:10.7554/eLife.18657)
Supplement: Supplementary file 2. — DOI: http://dx.doi.org/10.7554/eLife.18657.026 [file elife-18657-supp2.zip › image_analysis_example/MC_snake.txt]

gamma	400.0
weight	0.5
background	114.38484907879263
alpha	15.0
smoothing	1.01
stretch	100.0
spacing	1.0
beta	10.0
foreground	403.12631578947367
#
1
1	0	50.532057425110956	37.58849468553554	0
1	1	49.65920349792942	37.99590022420367	0
1	2	48.942225949050126	38.66549251254124	0
1	3	48.307714659832115	39.453016378684694	0
1	4	47.71352250203864	40.29121624959976	0
1	5	47.17238784680686	41.157458886121304	0
1	6	46.70743979480421	42.05431299064688	0
1	7	46.31445806584646	42.98355810330832	0
1	8	45.95824746112146	43.92898252474752	0
1	9	45.60931785191234	44.869572109059334	0
1	10	45.26106997236778	45.80241414939263	0
1	11	44.91821797556485	46.73910566346365	0
1	12	44.580146948693276	47.68570333096348	0
1	13	44.25094866342672	48.6410209952147	0
1	14	43.9426117163178	49.604269594535545	0
1	15	43.664449125768016	50.57338580310062	0
1	16	43.40615539917325	51.53961077402334	0
1	17	43.13907048439759	52.49539486090714	0
1	18	42.8414272131098	53.443405635038935	0
1	19	42.5260144816747	54.394484333398445	0
1	20	42.21696233108647	55.35187928848317	0
1	21	41.92332091503796	56.30964229051217	0
1	22	41.639637783727096	57.26651967396165	0
1	23	41.357106634176425	58.227696480011694	0
1	24	41.07622177223712	59.19498406045999	0
1	25	40.80837594231441	60.167762869198704	0
1	26	40.572348098989345	61.14512690772847	0
1	27	40.37173300145517	62.12530355282604	0
1	28	40.187801806325524	63.10793234893921	0
1	29	39.997617225207534	64.0904815322839	0
1	30	39.812481512480595	65.07417744006898	0
1	31	39.687130370199036	66.06905949907086	0
1	32	39.68142177405633	67.07741446275676	0
1	33	39.83161657985748	68.07903519644822	0
1	34	40.147738217570414	69.0387219101442	0
1	35	40.63638585167517	69.91141739202996	0
1	36	41.3099201313187	70.64061591691028	0
1	37	42.14787279153976	71.17398082413534	0
1	38	43.0892235017933	71.50754682921054	0
1	39	44.08032537227538	71.68103489678893	0
1	40	45.08994458852928	71.7165380810614	0
1	41	46.09556327910919	71.6032222334144	0
1	42	47.06499590968045	71.32042014095336	0
1	43	47.948890145504414	70.84730118120707	0
1	44	48.70025513105979	70.1900248589686	0
1	45	49.316091150364045	69.39946462904236	0
1	46	49.84345499293661	68.54561343464916	0
1	47	50.36560956687634	67.68808593024919	0
1	48	50.92833115524505	66.85755518059051	0
1	49	51.51250928588487	66.04642689944968	0
1	50	52.056209124240745	65.21237392484188	0
1	51	52.49250124624044	64.31384582374686	0
1	52	52.8347535443733	63.36413112245399	0
1	53	53.120441714372994	62.39351617814925	0
1	54	53.3863792593846	61.42229601522143	0
1	55	53.66976875801054	60.462928304956066	0
1	56	54.00758768677022	59.52824522224949	0
1	57	54.431026623330936	58.62778819792157	0
1	58	54.9233050150423	57.74976208225365	0
1	59	55.44291458047393	56.878485363846416	0
1	60	55.93522402569769	55.99976871360899	0
1	61	56.36101358109105	55.098970956479626	0
1	62	56.70412508176603	54.165717253741356	0
1	63	56.972802525876176	53.20363248318309	0
1	64	57.19158525199487	52.22281327803133	0
1	65	57.398302973733436	51.23383441692138	0
1	66	57.61931950032099	50.24902886718276	0
1	67	57.85459842288127	49.27508173852838	0
1	68	58.08359587923421	48.30564772998197	0
1	69	58.2900177235858	47.330987847272596	0
1	70	58.495156727994036	46.34972226091369	0
1	71	58.73172816872669	45.3648548531841	0
1	72	58.99500481020918	44.37988981379295	0
1	73	59.220434462255795	43.3878813511511	0
1	74	59.331008525799255	42.384854266472324	0
1	75	59.2391854973157	41.39099886400806	0
1	76	58.851687137310265	40.48260462778377	0
1	77	58.15887981121325	39.770689686773345	0
1	78	57.28906744046636	39.27484687623919	0
1	79	56.35244251980098	38.915242453555074	0
1	80	55.39307468598003	38.616530209075144	0
1	81	54.42947470798919	38.32846859296895	0
1	82	53.467253455155706	38.03136265895381	0
1	83	52.49900890269621	37.74581411868529	0
1	84	51.51301932439376	37.55085851334495	0
2	0	51.09212618436361	37.51635942666398	0
2	1	50.12906744162423	37.654534189948656	0
2	2	49.251480436554154	38.10886013800416	0
2	3	48.47290455189479	38.753540506287834	0
2	4	47.783658584486034	39.50788570140554	0
2	5	47.19077814500714	40.337456575430096	0
2	6	46.70303682783702	41.23054111569518	0
2	7	46.31476618656642	42.172575301415556	0
2	8	45.99719098767587	43.13912091017872	0
2	9	45.709030597340245	44.10487346056453	0
2	10	45.40821152626538	45.059106457218434	0
2	11	45.07990098601892	46.00681790392343	0
2	12	44.738750672427585	46.95675389547248	0
2	13	44.406152800529036	47.90885340586617	0
2	14	44.09814610409628	48.863628140860364	0
2	15	43.835401623322	49.82942991061314	0
2	16	43.61244547769337	50.81018841455902	0
2	17	43.38543012753319	51.796361242537024	0
2	18	43.11973100289409	52.77482022235927	0
2	19	42.82510686369164	53.74278706854263	0
2	20	42.53785989300458	54.7071911327165	0
2	21	42.27189326767699	55.67372851759489	0
2	22	42.00685106932839	56.64078268354213	0
2	23	41.70907869612864	57.59831872565022	0
2	24	41.364016371896966	58.53924213231498	0
2	25	40.988005976722015	59.47185766018983	0
2	26	40.61838265864709	60.41174922764019	0
2	27	40.27963097525459	61.36687481943565	0
2	28	39.998597260815224	62.33896471521418	0
2	29	39.808942972826515	63.325097901565336	0
2	30	39.70674786356734	64.31921583576265	0
2	31	39.661366877583795	65.32099182192685	0
2	32	39.66600880085479	66.33106245335352	0
2	33	39.756832117757	67.33992356304253	0
2	34	39.984236213333155	68.32528747879829	0
2	35	40.366859677113275	69.25952891573748	0
2	36	40.89674086388611	70.11357893734784	0
2	37	41.57949546341237	70.84539455492144	0
2	38	42.4015902996933	71.42091424771331	0
2	39	43.324749821643934	71.82627968737043	0
2	40	44.307813638324	72.05289199683433	0
2	41	45.31310349438403	72.07766686729923	0
2	42	46.301635312980885	71.8936565865277	0
2	43	47.23860399483305	71.51834444193553	0
2	44	48.10305878297284	70.98128145979607	0
2	45	48.87666478862489	70.31455657574709	0
2	46	49.55778473520364	69.56678121196614	0
2	47	50.158814880678214	68.76685651831393	0
2	48	50.67703951142189	67.92064204344132	0
2	49	51.09244585963857	67.02041858957145	0
2	50	51.402399286017186	66.06932972404698	0
2	51	51.65667928952433	65.0893804177866	0
2	52	51.90936930431147	64.1032560649451	0
2	53	52.19211357933569	63.12898288124656	0
2	54	52.49835314935309	62.16907377938201	0
2	55	52.8093352026356	61.216143185410196	0
2	56	53.12062256283929	60.262007887617145	0
2	57	53.4520725880288	59.308330658453045	0
2	58	53.831320274991306	58.36983152041962	0
2	59	54.277971562872104	57.46286318517077	0
2	60	54.78360487071933	56.58733137244854	0
2	61	55.306842574368154	55.72242579148795	0
2	62	55.78599342651503	54.844264961420635	0
2	63	56.17402872789737	53.934674815183904	0
2	64	56.46582368907533	52.98796399281309	0
2	65	56.70749625575634	52.00899930424205	0
2	66	56.94032954180039	51.015471690762126	0
2	67	57.18898525094142	50.0274343553644	0
2	68	57.47658723628348	49.05796113277688	0
2	69	57.819697794785895	48.11335094494678	0
2	70	58.20632853354525	47.18707017977889	0
2	71	58.5950244172046	46.25985121019607	0
2	72	58.92956369602042	45.30892030564798	0
2	73	59.15344774992559	44.318860370002135	0
2	74	59.243115806918674	43.29677115809855	0
2	75	59.190204089690454	42.26929003391601	0
2	76	58.963839795217304	41.281558924762614	0
2	77	58.495864724113865	40.41624289037789	0
2	78	57.75163400334846	39.79075389953262	0
2	79	56.825739157620404	39.413544827090945	0
2	80	55.84738588921682	39.11379805379386	0
2	81	54.879779263266194	38.79536141129694	0
2	82	53.94484519479793	38.44206408524966	0
2	83	53.0186666986958	38.06212757437849	0
2	84	52.06862843831431	37.71014871957181	0
3	0	50.526653891785394	37.60408957347645	0
3	1	49.58532605875309	37.837048092605094	0
3	2	48.779004493940185	38.41866232655388	0
3	3	48.07838192473566	39.15555659011458	0
3	4	47.44747467886603	39.96498781780375	0
3	5	46.87850203752769	40.828182717312195	0
3	6	46.390343628332374	41.73213439420681	0
3	7	46.01852748316957	42.67470603672794	0
3	8	45.7802931670463	43.651740761525105	0
3	9	45.618580918805954	44.64702221767145	0
3	10	45.45404213230611	45.64555946836761	0
3	11	45.23920130489635	46.63471752234291	0
3	12	44.96912551901448	47.60586871849609	0
3	13	44.66218964560451	48.56531053725985	0
3	14	44.33261723875168	49.528245273605826	0
3	15	43.98792674609834	50.49675978844641	0
3	16	43.64947605898078	51.45958724750259	0
3	17	43.32196704003863	52.40789417671386	0
3	18	42.99575523001999	53.34796921095802	0
3	19	42.65681673153865	54.28778748292499	0
3	20	42.29372652097097	55.23056177820118	0
3	21	41.91078016092451	56.1759973783823	0
3	22	41.53002287889208	57.11976813462395	0
3	23	41.161995991555074	58.05959168121638	0
3	24	40.81412693258936	59.005011741523326	0
3	25	40.49828225378466	59.964569772652574	0
3	26	40.2187744848476	60.93600733321917	0
3	27	39.96540243287292	61.913639345106944	0
3	28	39.7179864939517	62.8932737936081	0
3	29	39.47402368731642	63.87445517413629	0
3	30	39.27126093380785	64.8640636389764	0
3	31	39.17210065026666	65.87074662319431	0
3	32	39.22011362207458	66.88719861071372	0
3	33	39.422122104880906	67.88704664764494	0
3	34	39.770792342721755	68.83964690812525	0
3	35	40.25775029884568	69.72370031856285	0
3	36	40.867733151839346	70.52365181036488	0
3	37	41.59649604464047	71.21540652139805	0
3	38	42.436650437133906	71.76712805834016	0
3	39	43.368778656163336	72.16342325807112	0
3	40	44.36034411643678	72.39688381000857	0
3	41	45.37658069243664	72.44639126481316	0
3	42	46.37815277420964	72.28210668821364	0
3	43	47.31590981041994	71.8971490462579	0
3	44	48.1481299227033	71.31643119683166	0
3	45	48.86483814575402	70.59901782278229	0
3	46	49.471849332776245	69.79425654596379	0
3	47	49.98635695273327	68.93008741624729	0
3	48	50.43903354358383	68.02397849025037	0
3	49	50.8703028105867	67.10588794051412	0
3	50	51.295613433073136	66.18964938562716	0
3	51	51.706022823221105	65.2677171101382	0
3	52	52.10532261243878	64.3412014750989	0
3	53	52.51217730812058	63.42131504655811	0
3	54	52.94275529704855	62.5103784439507	0
3	55	53.38665076389903	61.60134962863141	0
3	56	53.81636622270321	60.68178505696532	0
3	57	54.218277603516015	59.74564754114754	0
3	58	54.592420017798524	58.79579804490358	0
3	59	54.942468481854654	57.84314986527726	0
3	60	55.269344934105405	56.89303847987778	0
3	61	55.587956863055155	55.94537508561571	0
3	62	55.913621817337	54.99522046735199	0
3	63	56.23702657123132	54.0373621358189	0
3	64	56.52902261099591	53.065181000213144	0
3	65	56.7791097615475	52.08006011031527	0
3	66	57.0119761669649	51.09711022261281	0
3	67	57.27555389904371	50.1296114139504	0
3	68	57.592946467545836	49.17610348029398	0
3	69	57.9431025256038	48.22583558444994	0
3	70	58.28247080183353	47.266343639803985	0
3	71	58.5716008163572	46.28691904634605	0
3	72	58.782471826576526	45.285403990135976	0
3	73	58.89900786965559	44.267521912502794	0
3	74	58.91592643109384	43.241787400876056	0
3	75	58.823140740515356	42.22204231348334	0
3	76	58.569983383340606	41.249054678530115	0
3	77	58.04932183703547	40.42619318700449	0
3	78	57.224284166362935	39.88863866846219	0
3	79	56.27182400281328	39.55290350559896	0
3	80	55.296303572984634	39.265702918077885	0
3	81	54.32780915299154	38.949308591032036	0
3	82	53.377620360791106	38.583180874107114	0
3	83	52.44287528629248	38.177170240252266	0
3	84	51.50105822160591	37.79382671980837	0
4	0	50.61844195772979	38.45414066243417	0
4	1	49.68797399191751	38.66988720314143	0
4	2	48.87052647327148	39.21242142830822	0
4	3	48.13723036850485	39.90982990927297	0
4	4	47.47576576955674	40.698156909689224	0
4	5	46.898180705295914	41.546044650331936	0
4	6	46.416358463950026	42.44080659310453	0
4	7	45.995711513957446	43.35880806412892	0
4	8	45.61213204651378	44.28624733472581	0
4	9	45.25620332411434	45.22178668426068	0
4	10	44.93417929848956	46.16947276467144	0
4	11	44.64723855655574	47.129303411796414	0
4	12	44.3641856362799	48.09382339244903	0
4	13	44.058743458128646	49.05809537643799	0
4	14	43.740628544178186	50.02113461430427	0
4	15	43.433459562320124	50.97719716524351	0
4	16	43.14635364972505	51.922375782229956	0
4	17	42.87285895659227	52.86969476356024	0
4	18	42.594756303223754	53.831849001124944	0
4	19	42.301950196569386	54.80011281982199	0
4	20	41.99797876020353	55.75656270473685	0
4	21	41.68914285356702	56.704891453113575	0
4	22	41.376315664182926	57.658597651932816	0
4	23	41.051832433210485	58.6148284472697	0
4	24	40.707987710368364	59.56146435405773	0
4	25	40.34644259325238	60.49757475395589	0
4	26	39.993747395693376	61.43799060698025	0
4	27	39.71110031549281	62.400811743976405	0
4	28	39.54337674482118	63.38806326485494	0
4	29	39.496768839213615	64.38871263614155	0
4	30	39.54153515588906	65.39277517912757	0
4	31	39.643448718671024	66.39313883857902	0
4	32	39.79681018879192	67.38124998017214	0
4	33	40.033866455618536	68.34792305100729	0
4	34	40.392125102869066	69.28061348308266	0
4	35	40.885459709879335	70.15981380512662	0
4	36	41.5194185106142	70.94531804958774	0
4	37	42.2868560125068	71.59484013081095	0
4	38	43.1618980922234	72.09340791331441	0
4	39	44.115392550064975	72.41664474452908	0
4	40	45.10753974169909	72.51238266961116	0
4	41	46.079170023701856	72.3220011329093	0
4	42	46.97985406920648	71.88827037515118	0
4	43	47.80776425264126	71.3063240122283	0
4	44	48.58392455853088	70.652190930586	0
4	45	49.31677489529148	69.95265837586156	0
4	46	49.993557852132625	69.2045930641463	0
4	47	50.58323313396067	68.39883107288776	0
4	48	51.07689155479134	67.53790679549861	0
4	49	51.481333001489496	66.6298417550535	0
4	50	51.83080036422464	65.6896135618087	0
4	51	52.15258640413693	64.731788980671	0
4	52	52.464345386464515	63.7712451937955	0
4	53	52.78711577572285	62.821743972333834	0
4	54	53.13429791701083	61.88753727459484	0
4	55	53.498428946501456	60.96095106914515	0
4	56	53.865813796914665	60.02857436120597	0
4	57	54.22686564067087	59.08271757082488	0
4	58	54.578478605452	58.133796674735024	0
4	59	54.92650514166878	57.196836586323805	0
4	60	55.26325463239751	56.2647880687734	0
4	61	55.57075734863253	55.316975931609434	0
4	62	55.840545101494904	54.34688319770786	0
4	63	56.075048811262974	53.36531549161686	0
4	64	56.29283284165918	52.38355170127616	0
4	65	56.53483342705636	51.40974153747944	0
4	66	56.842404776695645	50.45393686194933	0
4	67	57.22488100669344	49.52452444397306	0
4	68	57.649499985175325	48.61515603822934	0
4	69	58.074876467841435	47.70538316717492	0
4	70	58.446417758260644	46.77271242687844	0
4	71	58.71876385302649	45.807287735395676	0
4	72	58.871952927114044	44.81031739708392	0
4	73	58.903643995920106	43.79390861748983	0
4	74	58.80868156459473	42.7790189142894	0
4	75	58.557896571604445	41.799447367495944	0
4	76	58.09162702131346	40.921505181748984	0
4	77	57.36278166260809	40.2690904402856	0
4	78	56.44945720349829	39.90311598124173	0
4	79	55.466610197210606	39.72077325143786	0
4	80	54.46681034131718	39.56508254141676	0
4	81	53.47892272930487	39.332165086967315	0
4	82	52.522380233446825	38.99640614347343	0
4	83	51.579778148986136	38.641771642494255	0
5	0	50.49916445879571	38.596305137025105	0
5	1	49.585088445747694	38.83328914360877	0
5	2	48.83554511232159	39.4770420504669	0
5	3	48.18959958517872	40.27680709659607	0
5	4	47.612751262747544	41.13657813434908	0
5	5	47.08984979921386	42.01826521211331	0
5	6	46.610805073019776	42.9167485912693	0
5	7	46.16280778512464	43.82742380729722	0
5	8	45.73602908751539	44.7461106990586	0
5	9	45.34168924704905	45.677168118752235	0
5	10	44.99190441145481	46.62346037092971	0
5	11	44.68666175911381	47.580888271813045	0
5	12	44.39352264269811	48.538057890147286	0
5	13	44.08360643897547	49.489344511552325	0
5	14	43.76432741612813	50.44037326569796	0
5	15	43.461840191136574	51.401953246316104	0
5	16	43.178733144426324	52.371843312751565	0
5	17	42.89555742700238	53.33418905736955	0
5	18	42.58117036112853	54.28117455936358	0
5	19	42.22675414681401	55.22328998298151	0
5	20	41.854085677973686	56.17054143358212	0
5	21	41.504245657424555	57.12614982862977	0
5	22	41.199275273969924	58.08648596531103	0
5	23	40.92647784445369	59.051285798011286	0
5	24	40.64999102262348	60.01483202719683	0
5	25	40.34170838243765	60.971026892971686	0
5	26	40.01502124294649	61.9264777107116	0
5	27	39.71594611029279	62.890968344883014	0
5	28	39.48717017788302	63.86980722715303	0
5	29	39.36303828228385	64.86469105634129	0
5	30	39.34643317875755	65.8706638224599	0
5	31	39.40245001586973	66.88010487901978	0
5	32	39.49868630934261	67.88698794362402	0
5	33	39.645815271320934	68.88532202199639	0
5	34	39.89897555536913	69.85874642395724	0
5	35	40.32622407453102	70.76590066523904	0
5	36	40.953880573220545	71.5445246330374	0
5	37	41.77045881101581	72.13511692802246	0
5	38	42.70793304202034	72.52375699960756	0
5	39	43.70354256223676	72.72678515964499	0
5	40	44.71524074182405	72.76365406756783	0
5	41	45.71614459152869	72.64220591356768	0
5	42	46.67743027965658	72.35164374732567	0
5	43	47.565637260100424	71.88526452727508	0
5	44	48.36427813762577	71.27345239126774	0
5	45	49.08341652890817	70.5631324095006	0
5	46	49.72815067086092	69.78634782207953	0
5	47	50.28435623981302	68.94713884043827	0
5	48	50.74201025532528	68.04718631583219	0
5	49	51.11313885817686	67.10755700594805	0
5	50	51.40867671420625	66.14950647461104	0
5	51	51.653191961103055	65.18352806448483	0
5	52	51.891798794048086	64.20964335769142	0
5	53	52.17277503991946	63.23682499266079	0
5	54	52.51310674294095	62.28343569217669	0
5	55	52.90479768723093	61.35969794753241	0
5	56	53.33305229844238	60.453111563329344	0
5	57	53.77087125323726	59.542493593190194	0
5	58	54.19193774805714	58.620047202619745	0
5	59	54.58234726372696	57.690669059492336	0
5	60	54.95301364249384	56.757510727108524	0
5	61	55.31230084014364	55.81640906230917	0
5	62	55.65709560666108	54.868378950405386	0
5	63	56.00127317475917	53.92223633979321	0
5	64	56.36620547677603	52.98906713846102	0
5	65	56.766071211182734	52.075032527680044	0
5	66	57.191904414250075	51.167761718714516	0
5	67	57.61118612161503	50.24569645445323	0
5	68	57.992704746989965	49.30032019221528	0
5	69	58.31285276630327	48.33904743725604	0
5	70	58.552294724830766	47.36711265625923	0
5	71	58.69148902708698	46.37665262201136	0
5	72	58.730677736933565	45.36116477754904	0
5	73	58.678785752036326	44.327844429323605	0
5	74	58.54166159798025	43.298471513271316	0
5	75	58.29790370045474	42.30777246750886	0
5	76	57.868278629674236	41.42220553902505	0
5	77	57.14542130178574	40.79068472800819	0
5	78	56.192233526798354	40.51830590717701	0
5	79	55.187036434013706	40.373438575688404	0
5	80	54.19674595336097	40.15706715365208	0
5	81	53.2494361027618	39.80360141102273	0
5	82	52.342877405941884	39.35010083472058	0
5	83	51.44132474180918	38.88148317804988	0
6	0	50.45760509992419	38.71321759045498	0
6	1	49.55024421077909	38.939511217363666	0
6	2	48.77773434393028	39.550648132092014	0
6	3	48.06440207900667	40.29279836435237	0
6	4	47.37799029180898	41.07841767924818	0
6	5	46.74031322182194	41.89818584397263	0
6	6	46.18936655338303	42.76684121738436	0
6	7	45.76158937843132	43.69001892102605	0
6	8	45.45541955212463	44.65056611338385	0
6	9	45.22117273970291	45.62692377846902	0
6	10	44.984157198900235	46.602368588793645	0
6	11	44.678450958967744	47.55911293723227	0
6	12	44.28745435694078	48.48871172724409	0
6	13	43.84750691319559	49.40149745332179	0
6	14	43.42877841739669	50.318593482366985	0
6	15	43.07536604882117	51.255382189626374	0
6	16	42.79560715206935	52.21991776943474	0
6	17	42.558839319087134	53.20492905416506	0
6	18	42.313510304652624	54.189243266262466	0
6	19	42.017355995377	55.15201477769791	0
6	20	41.67039715448483	56.093861193403164	0
6	21	41.30691526360646	57.03331825414241	0
6	22	40.95375711307404	57.98407537791287	0
6	23	40.612978336592285	58.942143459334346	0
6	24	40.27500366403965	59.89629700260705	0
6	25	39.95490426310871	60.84820009533811	0
6	26	39.70109307914603	61.81514713148829	0
6	27	39.54238687648322	62.806928315231126	0
6	28	39.45542707194303	63.814799465333024	0
6	29	39.39548433564093	64.82631790548483	0
6	30	39.345202298810584	65.83874585773897	0
6	31	39.33157372902834	66.85130940461696	0
6	32	39.40366677241582	67.85614843408533	0
6	33	39.60956803563177	68.83792683554444	0
6	34	39.98302083995157	69.77075888423362	0
6	35	40.53296549945353	70.61634152258738	0
6	36	41.24015376117177	71.33983156888475	0
6	37	42.07884612314661	71.91305198482546	0
6	38	43.00652135789498	72.32308102362231	0
6	39	43.98041411888551	72.5548542535981	0
6	40	44.97441857826022	72.57961807706747	0
6	41	45.965405363890554	72.41755487264695	0
6	42	46.93376948479585	72.11073302679341	0
6	43	47.84406074123469	71.65913501818432	0
6	44	48.655480553286104	71.051999838425	0
6	45	49.344715792655315	70.30491984443698	0
6	46	49.91799264944485	69.47171518794619	0
6	47	50.38211834353606	68.58341721673462	0
6	48	50.77883019367886	67.66298180538303	0
6	49	51.15361288858635	66.72736592586112	0
6	50	51.53402619849738	65.79034263547337	0
6	51	51.9345875053051	64.86175603289665	0
6	52	52.35398496894599	63.9455277457855	0
6	53	52.784072883251156	63.038588953420216	0
6	54	53.214456164923334	62.13069997250366	0
6	55	53.6425111458353	61.21563508025376	0
6	56	54.072250063614355	60.297428076659585	0
6	57	54.485925381610535	59.375381885299504	0
6	58	54.857549350062804	58.43860801008941	0
6	59	55.175459891585845	57.48004751136951	0
6	60	55.450330626187665	56.50650521765313	0
6	61	55.71167069322749	55.53223358816984	0
6	62	55.987552934244505	54.565435073051	0
6	63	56.289553610837636	53.60654769660312	0
6	64	56.608497656286964	52.65133623491832	0
6	65	56.93464539140299	51.694848157615304	0
6	66	57.26389018613276	50.737141738139485	0
6	67	57.58973184497048	49.78293868257961	0
6	68	57.905239336952704	48.83087004790312	0
6	69	58.20031083287859	47.86731919016826	0
6	70	58.46081624441753	46.8827755047805	0
6	71	58.664574584457924	45.881330069029985	0
6	72	58.78779075980811	44.864477070198454	0
6	73	58.81555689500158	43.83481115754866	0
6	74	58.73819599002449	42.80666731076586	0
6	75	58.52002385995003	41.81698878065676	0
6	76	58.04161598044797	40.9869791558225	0
6	77	57.18254210246862	40.59120095927807	0
6	78	56.18164719277008	40.510657069185086	0
6	79	55.14911305579581	40.48040953981072	0
6	80	54.131771307496976	40.33661286455691	0
6	81	53.17251903175195	40.00258474396348	0
6	82	52.27135821143604	39.521645065245394	0
6	83	51.38447839775281	39.02071882893932	0
7	0	50.225847039192836	39.24814358729849	0
7	1	49.36749203787548	39.589269083171224	0
7	2	48.6594349322248	40.26837731194368	0
7	3	48.01325002770669	41.054165337044985	0
7	4	47.389916246118105	41.88001673659524	0
7	5	46.80784708734549	42.73738571306419	0
7	6	46.28606521675607	43.61863422466394	0
7	7	45.81155541143664	44.507355315129395	0
7	8	45.34958808076483	45.38852272793834	0
7	9	44.86222114015803	46.25312668215434	0
7	10	44.35752556503132	47.11002934659914	0
7	11	43.873585487625114	47.98291988329479	0
7	12	43.45408554487242	48.88879532394365	0
7	13	43.11621977634271	49.83060587294362	0
7	14	42.84938984039389	50.798362941546806	0
7	15	42.61815276486209	51.77467333446085	0
7	16	42.387587684781444	52.748696435982275	0
7	17	42.14061950978823	53.71565320128241	0
7	18	41.87046012399406	54.67182964068973	0
7	19	41.569571279225606	55.61887089542889	0
7	20	41.237631785224636	56.563989670466135	0
7	21	40.90620164735998	57.51455876902736	0
7	22	40.63058662767837	58.48070280041889	0
7	23	40.427730565254734	59.464479286757985	0
7	24	40.25848319705336	60.45547280145472	0
7	25	40.06004501658388	61.438331153383736	0
7	26	39.81207179353307	62.40408229182626	0
7	27	39.570460952638676	63.361209314531955	0
7	28	39.399933847679925	64.33066643646923	0
7	29	39.309673255492065	65.32524484543424	0
7	30	39.283374806657584	66.33711782425895	0
7	31	39.32208395299457	67.34818795673414	0
7	32	39.44980274045574	68.34483517568736	0
7	33	39.70814501806692	69.3108808429139	0
7	34	40.14174861829567	70.21170429715013	0
7	35	40.75030945259854	71.00896767645102	0
7	36	41.495532189424154	71.672712568436	0
7	37	42.35579594989032	72.16069100111216	0
7	38	43.307390449898655	72.43820260785827	0
7	39	44.30600771221998	72.51886002687212	0
7	40	45.30898681139882	72.41715508344653	0
7	41	46.28467624562108	72.15077355439907	0
7	42	47.211335726216525	71.7493288131802	0
7	43	48.06309846614644	71.22257962582673	0
7	44	48.80179952055526	70.55603715960655	0
7	45	49.408740339803884	69.76584258836301	0
7	46	49.89334270273111	68.88973757835889	0
7	47	50.29467595975748	67.96894283997521	0
7	48	50.66830807980237	67.04361497650252	0
7	49	51.08137615783497	66.14363197773572	0
7	50	51.57135673896311	65.28341320269968	0
7	51	52.11158732297657	64.44602401779814	0
7	52	52.64965607001655	63.60141951275759	0
7	53	53.14187886386534	62.72451799731715	0
7	54	53.56456548430489	61.81394478569501	0
7	55	53.93954868649278	60.88458888825441	0
7	56	54.29916587837187	59.945211449826516	0
7	57	54.65025404743181	58.99520336887918	0
7	58	54.98895269614244	58.04248559258946	0
7	59	55.31064818086005	57.0973094817417	0
7	60	55.61846203424218	56.15959910661605	0
7	61	55.90870961739749	55.216217659452475	0
7	62	56.174754471963546	54.25873017154255	0
7	63	56.428274783164724	53.294029333615626	0
7	64	56.69797996476289	52.33350378097442	0
7	65	56.99549294914615	51.37980291079436	0
7	66	57.29902729823063	50.42266046862797	0
7	67	57.58957008607811	49.45383019967113	0
7	68	57.8646559691433	48.480214035455305	0
7	69	58.119043603447516	47.50873584913267	0
7	70	58.3259462352648	46.5296053487823	0
7	71	58.44454760309467	45.52791931337068	0
7	72	58.45086830245105	44.506493144837435	0
7	73	58.35096198250584	43.48666994996185	0
7	74	58.13258990838671	42.50173628815843	0
7	75	57.69327917959339	41.6394025098159	0
7	76	56.90978411407566	41.117873746689966	0
7	77	55.93935836728757	40.967154112553644	0
7	78	54.93411816585548	40.904698234963604	0
7	79	53.929102300867505	40.75143052843731	0
7	80	52.95433898555938	40.44279717375205	0
7	81	52.03401290543105	39.99778303549872	0
7	82	51.14499414570964	39.518150880390955	0
8	0	50.201588034466496	39.23084103622802	0
8	1	49.273468047933214	39.42248257246645	0
8	2	48.48487366336371	40.02255210628403	0
8	3	47.78533318663728	40.77115823426354	0
8	4	47.11708105295281	41.55831234337521	0
8	5	46.48136163161086	42.372736219117215	0
8	6	45.91400131604803	43.23384956898949	0
8	7	45.469535435055796	44.15599997465599	0
8	8	45.14884744433252	45.118994968740886	0
8	9	44.89603119335618	46.09721732431331	0
8	10	44.625508105580806	47.068277069921244	0
8	11	44.28687057783191	48.01914515802554	0
8	12	43.88333149560728	48.94703395993365	0
8	13	43.449452585726405	49.858552925042545	0
8	14	43.021795055746594	50.77152262982525	0
8	15	42.6412567957501	51.704878150945135	0
8	16	42.32777078223615	52.66666666164387	0
8	17	42.067897114386234	53.64706736775565	0
8	18	41.8277732999583	54.62979652762095	0
8	19	41.57514452908612	55.60539919294635	0
8	20	41.30561675204147	56.57820562122338	0
8	21	41.034016603494734	57.55650345624269	0
8	22	40.770319212970776	58.539854808991	0
8	23	40.502003446401694	59.51991218434111	0
8	24	40.21737874605372	60.48940827492288	0
8	25	39.92677264127156	61.45052206025181	0
8	26	39.65214125444729	62.4141024388878	0
8	27	39.40189078452244	63.388583325823916	0
8	28	39.191260769304336	64.3768463463187	0
8	29	39.05268483301186	65.37874664346613	0
8	30	39.01919893816846	66.39159231879724	0
8	31	39.095867996270826	67.40584364834369	0
8	32	39.27656773517259	68.40670768814743	0
8	33	39.57914589842189	69.37216292086595	0
8	34	40.035283633621574	70.27338650721983	0
8	35	40.64950780583854	71.08349272851194	0
8	36	41.38982597115463	71.77910513485547	0
8	37	42.24080930475839	72.31270213357746	0
8	38	43.18847371637023	72.63020002203444	0
8	39	44.19180163648058	72.73183421034446	0
8	40	45.20234686297705	72.64194073359658	0
8	41	46.17723973124629	72.37131206150136	0
8	42	47.0821498827495	71.92241390417885	0
8	43	47.89785099928228	71.3164343337322	0
8	44	48.62303546819982	70.59281855437699	0
8	45	49.25140834544868	69.78660912939768	0
8	46	49.76816173087991	68.92384460904317	0
8	47	50.18300802650145	68.0212781531747	0
8	48	50.54679085699352	67.08979189195053	0
8	49	50.942865710795	66.15759105064535	0
8	50	51.421942995078695	65.25968110493079	0
8	51	51.95863088624412	64.39524580454902	0
8	52	52.49721114732318	63.53653840191807	0
8	53	52.99069535660881	62.655840690933495	0
8	54	53.42127225604909	61.74170769403598	0
8	55	53.813648475197084	60.80764156748009	0
8	56	54.19661252256016	59.8715901120037	0
8	57	54.574759127794984	58.93816655807327	0
8	58	54.93597067370161	57.99520562090409	0
8	59	55.25765436373706	57.03198934212064	0
8	60	55.53293809510043	56.05413574284303	0
8	61	55.76944519283541	55.072190304325815	0
8	62	55.98966203238366	54.09085541879637	0
8	63	56.233294403097254	53.114143553667574	0
8	64	56.52692377608182	52.148341623938244	0
8	65	56.86962002494235	51.19595215059542	0
8	66	57.24199264895687	50.25268355049275	0
8	67	57.609700886590154	49.30949807516911	0
8	68	57.94442412494293	48.356663404174306	0
8	69	58.212256905544436	47.38217543442853	0
8	70	58.37713801757378	46.377836803274995	0
8	71	58.438475019459226	45.34690016856767	0
8	72	58.434255321720954	44.30403815335818	0
8	73	58.391287017520824	43.26518528892514	0
8	74	58.26128341248209	42.26093898248629	0
8	75	57.82496279598221	41.440594977867605	0
8	76	56.89768511839962	41.202617785922016	0
8	77	55.8637704720088	41.21353435242168	0
8	78	54.829925142035194	41.18358657324546	0
8	79	53.827682779290285	40.98489924298031	0
8	80	52.87934589953312	40.6107770207804	0
8	81	51.98832861376042	40.11756477018822	0
8	82	51.12217198747543	39.58831534006031	0
9	0	50.3380892226419	39.51350204072714	0
9	1	49.40219330393475	39.635189190195014	0
9	2	48.60361463467271	40.19790243761376	0
9	3	47.89940375665883	40.941288467891944	0
9	4	47.22181665731084	41.737621921689865	0
9	5	46.55953176718356	42.547789651232144	0
9	6	45.939362511278446	43.37467598818375	0
9	7	45.39174019645099	44.23794199856551	0
9	8	44.90999865155687	45.138184321198494	0
9	9	44.49528057366161	46.06843546256294	0
9	10	44.147715415933035	47.01631921834029	0
9	11	43.862089533976715	47.98125065478669	0
9	12	43.607421579182656	48.95055195302433	0
9	13	43.346860297623664	49.91067119587365	0
9	14	43.06378829386101	50.867638363472516	0
9	15	42.761067841957676	51.834305481809096	0
9	16	42.455469882839104	52.81364619131842	0
9	17	42.155532847123574	53.79682149535475	0
9	18	41.870910171466164	54.77613485093995	0
9	19	41.61633760597172	55.751802003453804	0
9	20	41.390524997749395	56.725624774930516	0
9	21	41.175169914270995	57.70235908082754	0
9	22	40.94805237763634	58.6845756694236	0
9	23	40.711170354868216	59.670446259575876	0
9	24	40.47688862624407	60.65698248351218	0
9	25	40.241734766120935	61.64549428753859	0
9	26	39.9929153661755	62.63530292505698	0
9	27	39.734014242365255	63.62204551302911	0
9	28	39.485058000569616	64.60382261488658	0
9	29	39.271376057149475	65.58571135536857	0
9	30	39.1286695518913	66.57910680873584	0
9	31	39.09638574199984	67.5887640974341	0
9	32	39.21168681443158	68.60107461043077	0
9	33	39.50367507907899	69.57927396322467	0
9	34	39.97523527178797	70.47642457983987	0
9	35	40.61625269551024	71.24947353566012	0
9	36	41.409917818163706	71.86029102217799	0
9	37	42.31758847798391	72.30343413365722	0
9	38	43.29922200879146	72.57114021333469	0
9	39	44.31261958818815	72.66553049624486	0
9	40	45.322130814559685	72.58610367585905	0
9	41	46.30087587555895	72.33057015475778	0
9	42	47.225360963283286	71.91107430812092	0
9	43	48.07218500403123	71.35555245259387	0
9	44	48.804506231283554	70.67192699393243	0
9	45	49.40351239370271	69.87236628792412	0
9	46	49.89038325936954	68.98591810822946	0
9	47	50.3127946157379	68.05179570067469	0
9	48	50.70582587023736	67.10640102891493	0
9	49	51.10580855836342	66.17072461990266	0
9	50	51.53405889787562	65.25343108732535	0
9	51	51.994114735737455	64.35969839073856	0
9	52	52.47834399683797	63.48315701709595	0
9	53	52.98451471684108	62.61413632598421	0
9	54	53.49374225413299	61.73972575910037	0
9	55	53.97546951032286	60.84587105141248	0
9	56	54.40074132582734	59.92259195995068	0
9	57	54.74643745083643	58.96780298600032	0
9	58	55.02479071316057	57.99259068514904	0
9	59	55.266493251456204	57.009512175275155	0
9	60	55.51197205910248	56.02889413065502	0
9	61	55.78206440478912	55.05420110963537	0
9	62	56.06951778397597	54.08415438483889	0
9	63	56.35852069272071	53.11689070670364	0
9	64	56.66486496340768	52.15803243565435	0
9	65	57.012826385741924	51.214923417165025	0
9	66	57.39195589548001	50.281802056497334	0
9	67	57.76550395181637	49.343264457322825	0
9	68	58.098895868767976	48.38791667990827	0
9	69	58.35479492733663	47.40649458636909	0
9	70	58.50962206660117	46.39239169455114	0
9	71	58.57215878033449	45.350493159733325	0
9	72	58.58900260563331	44.30047968699619	0
9	73	58.58532808901397	43.26168692991331	0
9	74	58.481501117917915	42.264574106757856	0
9	75	58.00478890483049	41.489474324976335	0
9	76	57.04540865930577	41.34549803856322	0
9	77	56.002397746537994	41.41388417024628	0
9	78	54.954798797328564	41.42025321993278	0
9	79	53.935024001202	41.262926338009834	0
9	80	52.9784054207638	40.92769344084756	0
9	81	52.096537145534846	40.445901056180475	0
9	82	51.24314696842041	39.90819365562878	0
10	0	49.92139508864696	39.87023212259404	0
10	1	49.02413343868239	40.055725153514494	0
10	2	48.21910149421388	40.6247470094613	0
10	3	47.45515713662935	41.32376281920905	0
10	4	46.725955371048364	42.06760968764252	0
10	5	46.049465727702575	42.8541347383891	0
10	6	45.45255553145557	43.69590893919513	0
10	7	44.96657827622663	44.5935391135413	0
10	8	44.61179147192174	45.5411224080741	0
10	9	44.341661604593554	46.515856873644736	0
10	10	44.0921606346436	47.49232645654874	0
10	11	43.81848628174559	48.44989798976522	0
10	12	43.492354685192964	49.38525548685117	0
10	13	43.11692723350196	50.31716911323819	0
10	14	42.72884413457048	51.25969278820588	0
10	15	42.3728645051526	52.21292301226192	0
10	16	42.06713991100582	53.17171276892062	0
10	17	41.80307868372381	54.140745214332725	0
10	18	41.53968697631186	55.116945581939014	0
10	19	41.24260405998504	56.08077431027345	0
10	20	40.91118451428165	57.02313900250916	0
10	21	40.58256302900828	57.96845873801545	0
10	22	40.29270268341882	58.94043498997037	0
10	23	40.05140627627767	59.92960998416697	0
10	24	39.8376124625005	60.9155276521609	0
10	25	39.61571873043272	61.88960392724448	0
10	26	39.37496325914148	62.86022918290598	0
10	27	39.13963795880485	63.83967502049552	0
10	28	38.945517331060834	64.83142632960069	0
10	29	38.83208289578574	65.83361702102773	0
10	30	38.83261973978701	66.84181892139777	0
10	31	38.95204649700185	67.85046707367601	0
10	32	39.175167659280845	68.84474572358086	0
10	33	39.51047183977355	69.7943565526694	0
10	34	40.01044787196144	70.65675851366126	0
10	35	40.705970359859144	71.38395768724898	0
10	36	41.53411435894723	71.96695773222453	0
10	37	42.44758261053065	72.39046861636103	0
10	38	43.41500349119812	72.65144632807556	0
10	39	44.415375744555206	72.74759238107374	0
10	40	45.42422139335919	72.67843788083715	0
10	41	46.41067829599908	72.44359994047699	0
10	42	47.34001511147448	72.04165179283086	0
10	43	48.176273893186995	71.47939738168	0
10	44	48.8866247087394	70.77187081363847	0
10	45	49.47289504219621	69.95304527062221	0
10	46	49.982898099952735	69.0778638947572	0
10	47	50.46644222484661	68.18946591270382	0
10	48	50.939246648448666	67.29744457635505	0
10	49	51.38992943522306	66.39671892822437	0
10	50	51.81166906208389	65.48658331153382	0
10	51	52.20377092434792	64.56381498429766	0
10	52	52.560862881748065	63.62647958061265	0
10	53	52.89091646388684	62.677658335439226	0
10	54	53.21177810547775	61.72311707390471	0
10	55	53.53971777849202	60.76355986744393	0
10	56	53.88434954839888	59.80160801951382	0
10	57	54.23982851738092	58.84810696993759	0
10	58	54.58909033114209	57.910788752013225	0
10	59	54.927908088627305	56.978360815508786	0
10	60	55.269764950736416	56.031275562607185	0
10	61	55.6348947166556	55.07964064761565	0
10	62	56.02326774059162	54.145792831231766	0
10	63	56.398851345261875	53.22309593212704	0
10	64	56.73439677994334	52.28738825742483	0
10	65	57.05382881539878	51.33402556040682	0
10	66	57.38049143951901	50.37509774402848	0
10	67	57.697853415872146	49.41322290091139	0
10	68	57.955718087233954	48.43757658732856	0
10	69	58.10407762723482	47.437030750150164	0
10	70	58.135925725200885	46.41017320196391	0
10	71	58.075070821687326	45.36454875699235	0
10	72	57.94294131752306	44.32017147309808	0
10	73	57.73250337865905	43.31366770359695	0
10	74	57.344162177705016	42.43312383306004	0
10	75	56.58362470724677	41.915902278123674	0
10	76	55.60042219064917	41.80435526647265	0
10	77	54.5839135154027	41.74052561350201	0
10	78	53.57487497647819	41.561157741522486	0
10	79	52.60386879469571	41.234927405358995	0
10	80	51.689766651008	40.77582892975781	0
10	81	50.81520918916402	40.25623404643332	0
11	0	49.71322807250573	39.48642191602575	0
11	1	48.84304752888873	39.800059443241395	0
11	2	48.11942860408652	40.48645837012053	0
11	3	47.46522658177905	41.270933128686536	0
11	4	46.84574412768857	42.07980280279189	0
11	5	46.26820269749815	42.91068593416055	0
11	6	45.73287509413075	43.771710280807966	0
11	7	45.247168792544045	44.66045511244158	0
11	8	44.816888715501676	45.57206446620285	0
11	9	44.44643937501212	46.500869235778666	0
11	10	44.12314888053499	47.44286782007188	0
11	11	43.81877437835966	48.39475234170782	0
11	12	43.50423094282379	49.35019285290692	0
11	13	43.173867896349925	50.29936561933785	0
11	14	42.84776117658109	51.2367106622883	0
11	15	42.54353723307575	52.17257918875676	0
11	16	42.253420318638845	53.1251485100949	0
11	17	41.96281623471784	54.09236910929914	0
11	18	41.66706842270941	55.05712117813904	0
11	19	41.363694465980046	56.01089202366679	0
11	20	41.044831305802624	56.958062491043734	0
11	21	40.72112065363925	57.90473412857437	0
11	22	40.42619795382122	58.85772184148575	0
11	23	40.19649819811759	59.83008012715936	0
11	24	40.038723519277625	60.821607312439156	0
11	25	39.91223833074852	61.81376321161436	0
11	26	39.75965378296364	62.79404808013692	0
11	27	39.564848860870434	63.76658090451471	0
11	28	39.36598372626649	64.7421827155594	0
11	29	39.21429145733984	65.73338266494314	0
11	30	39.143522453499024	66.74270598680994	0
11	31	39.1781832986685	67.75271514522704	0
11	32	39.3398814477975	68.7384014929075	0
11	33	39.640344534848644	69.68119602775943	0
11	34	40.07890881894252	70.56791714534113	0
11	35	40.646264014818634	71.38444248588365	0
11	36	41.33599733619964	72.10466449941394	0
11	37	42.14420246646581	72.68765894235742	0
11	38	43.05739980274326	73.09144755769898	0
11	39	44.038967394852726	73.28151833519033	0
11	40	45.03691475241281	73.2482737207524	0
11	41	45.9985590288536	72.9999613891685	0
11	42	46.88415709775367	72.55934527320939	0
11	43	47.68508167200437	71.96945340629901	0
11	44	48.40727602103817	71.27010763296173	0
11	45	49.05780533439296	70.50081028765817	0
11	46	49.64560895248126	69.68695826253608	0
11	47	50.19210756014263	68.84674579479835	0
11	48	50.70642749004008	67.99217675007823	0
11	49	51.1901721468554	67.12828262734507	0
11	50	51.63645900650221	66.24967779322596	0
11	51	52.04606260147916	65.34448454288149	0
11	52	52.42509331146126	64.41146417268952	0
11	53	52.783141326654686	63.46393832013216	0
11	54	53.135081237739705	62.51935502260049	0
11	55	53.49144194900151	61.58411425051181	0
11	56	53.856121747594884	60.65634526567812	0
11	57	54.222933423415874	59.72797267774517	0
11	58	54.582507741995734	58.79116804662273	0
11	59	54.924267560683326	57.84667442891337	0
11	60	55.23171363622586	56.899900967229186	0
11	61	55.496363580382216	55.952208820925115	0
11	62	55.73939822991631	54.99731171523417	0
11	63	55.99851388639962	54.03195818458518	0
11	64	56.29889540324205	53.06688995109415	0
11	65	56.648749636824924	52.12430685355103	0
11	66	57.059006938513804	51.21633015142162	0
11	67	57.513448186063776	50.32843000539376	0
11	68	57.94830691734361	49.426469783741545	0
11	69	58.29356841999379	48.48426499524253	0
11	70	58.511261930932704	47.49772308500461	0
11	71	58.597364634783816	46.47984585900324	0
11	72	58.56895172352504	45.45083284614376	0
11	73	58.45248579602453	44.430277687227566	0
11	74	58.251034803399115	43.44234916067287	0
11	75	57.84943054236188	42.575538131726844	0
11	76	57.06093833329977	42.08564277198954	0
11	77	56.0708302150847	41.996139589687935	0
11	78	55.05319154959887	41.99061247517776	0
11	79	54.052743215939344	41.8771519729091	0
11	80	53.1052173155643	41.58608006797746	0
11	81	52.22668642864534	41.12119218298045	0
11	82	51.40690933084012	40.517860457683106	0
11	83	50.59495911296231	39.88876518860383	0
12	0	49.81243641434574	39.44634345275017	0
12	1	48.98676962280034	39.82201381336486	0
12	2	48.27352935633115	40.52452959130146	0
12	3	47.57619485480537	41.301504958641715	0
12	4	46.89012005044456	42.09737141866035	0
12	5	46.247434592129935	42.91184153425554	0
12	6	45.675378947522496	43.763358633158916	0
12	7	45.18896984424056	44.659979261810456	0
12	8	44.77458899471058	45.58707043273105	0
12	9	44.419472954502204	46.52770075317077	0
12	10	44.10570724980618	47.47825851907027	0
12	11	43.824713429107575	48.4438021738104	0
12	12	43.5681721528111	49.42206686406746	0
12	13	43.302761616798215	50.40243507859117	0
12	14	42.99603228466682	51.37517082287965	0
12	15	42.65205998519138	52.33672460474681	0
12	16	42.305248198584884	53.290078437543166	0
12	17	41.98776660697973	54.243462350473536	0
12	18	41.71852291561796	55.205830712967526	0
12	19	41.47235881758372	56.17574385564778	0
12	20	41.2089704094106	57.14772700849435	0
12	21	40.90303909477118	58.114112428703955	0
12	22	40.556849505636116	59.0699958099776	0
12	23	40.18957672760754	60.016069556427375	0
12	24	39.83779077051653	60.96400443662977	0
12	25	39.54750352122836	61.93132464356789	0
12	26	39.34021842382001	62.922877113127356	0
12	27	39.20865868980739	63.930026427933996	0
12	28	39.1361841839818	64.94376118883636	0
12	29	39.10822824008348	65.95746202079712	0
12	30	39.114346814115194	66.96453778860462	0
12	31	39.16870369533245	67.96263963938914	0
12	32	39.322760195198725	68.95223211482877	0
12	33	39.62735502000872	69.91784639377478	0
12	34	40.10325778640033	70.82215526282933	0
12	35	40.74439018146373	71.62092872208834	0
12	36	41.52184612075496	72.27856944939525	0
12	37	42.41197144765711	72.75146769719244	0
12	38	43.380195775011714	73.01952264333448	0
12	39	44.38218321661029	73.07271370272363	0
12	40	45.378204790696095	72.93638800823575	0
12	41	46.350301441422815	72.65398292272931	0
12	42	47.287321075499854	72.2545939460074	0
12	43	48.159460903960586	71.73000346903598	0
12	44	48.93266308407674	71.07334583215638	0
12	45	49.59444672607728	70.3000859182207	0
12	46	50.152009090514085	69.45068121391303	0
12	47	50.58817844053639	68.54829904084274	0
12	48	50.93535921452455	67.61135977606158	0
12	49	51.25737169069533	66.65569796907683	0
12	50	51.60809312751184	65.70116582996441	0
12	51	52.003032220270185	64.76661655629823	0
12	52	52.429329703599656	63.85413767699932	0
12	53	52.86470583832227	62.95107669115457	0
12	54	53.29027886126666	62.0423924832767	0
12	55	53.69692191782722	61.11727460397072	0
12	56	54.0969633757529	60.1793475853973	0
12	57	54.49567306243956	59.24092804432121	0
12	58	54.894017178979546	58.30813609613401	0
12	59	55.27581735940176	57.37159394382208	0
12	60	55.606897581811104	56.417436904304864	0
12	61	55.88183847525934	55.446836040285824	0
12	62	56.151098645640836	54.47750093868105	0
12	63	56.485547508003606	53.52935474901263	0
12	64	56.901499792819784	52.60744836847407	0
12	65	57.3494233344846	51.69749277299228	0
12	66	57.76246277599797	50.775712484125506	0
12	67	58.11322183440766	49.82513820766265	0
12	68	58.394876168122096	48.84768615925122	0
12	69	58.600456034027644	47.852560705447345	0
12	70	58.71840032812771	46.83858955169001	0
12	71	58.75802994395753	45.80368078175432	0
12	72	58.75273029484408	44.75817740064938	0
12	73	58.72809419732709	43.71890808217219	0
12	74	58.64314118206452	42.708694137203665	0
12	75	58.28203276109321	41.86158777470222	0
12	76	57.37176158007705	41.68564800328711	0
12	77	56.350171913707555	41.793848824893786	0
12	78	55.309289630099194	41.85445907544907	0
12	79	54.278046656847366	41.74298816785684	0
12	80	53.29804260606232	41.43749851363858	0
12	81	52.385227884180374	40.97511541565749	0
12	82	51.52825024022035	40.406076281102024	0
12	83	50.6896367697425	39.81629145503305	0
13	0	49.93110345729685	39.78979065577277	0
13	1	49.078083165442486	40.07787602882155	0
13	2	48.32632309311712	40.72093615445274	0
13	3	47.611886543552714	41.4595011591651	0
13	4	46.907851478811814	42.2204842704144	0
13	5	46.23258705535739	42.99732467115353	0
13	6	45.6142927602751	43.80104429388157	0
13	7	45.0910819739239	44.65383918343086	0
13	8	44.67918481662736	45.56741252418028	0
13	9	44.35111715464993	46.52226341339057	0
13	10	44.05533834484231	47.48693305010246	0
13	11	43.75085642412949	48.440077552801206	0
13	12	43.43657208599436	49.380620188243235	0
13	13	43.139721366691894	50.323333514100874	0
13	14	42.874062903285854	51.28086862226539	0
13	15	42.62481897244444	52.251189960813775	0
13	16	42.37599020053846	53.22649686117012	0
13	17	42.1267247082012	54.201874658446	0
13	18	41.879599908775184	55.17589859379221	0
13	19	41.6288641017605	56.14479132691212	0
13	20	41.35991083359659	57.10484488027634	0
13	21	41.068415013052274	58.056597926473344	0
13	22	40.76678926803723	59.000445697577355	0
13	23	40.47443795141831	59.9475083397198	0
13	24	40.19518863484092	60.91040134963323	0
13	25	39.91655056875927	61.88183140100328	0
13	26	39.62788481676401	62.848243814005635	0
13	27	39.33928088164896	63.809744213142245	0
13	28	39.10042694761029	64.77976021925883	0
13	29	38.98079303664309	65.76666319110451	0
13	30	39.009462286515245	66.76182773087547	0
13	31	39.15678683334412	67.75107975236165	0
13	32	39.39741188536422	68.72222321859446	0
13	33	39.74465992821402	69.65915987981234	0
13	34	40.216237382639285	70.54333558220199	0
13	35	40.80776350843515	71.35294870174341	0
13	36	41.52356710386307	72.04606930530902	0
13	37	42.37367444487126	72.5493486059934	0
13	38	43.321715069539934	72.8513836624698	0
13	39	44.31976458343821	73.00044267742136	0
13	40	45.331980663662755	73.02626798235265	0
13	41	46.328982175669395	72.89462078205094	0
13	42	47.27428365426306	72.56401841325432	0
13	43	48.13079472093528	72.04746696520648	0
13	44	48.876071022545915	71.38586398306391	0
13	45	49.514439405882925	70.62363002467546	0
13	46	50.04988452665143	69.78376749183825	0
13	47	50.490751709827876	68.88351583568218	0
13	48	50.87903655072648	67.94869504609083	0
13	49	51.25753230207959	67.01034147483277	0
13	50	51.645079964759844	66.09297083640168	0
13	51	52.048364725021614	65.19660470967422	0
13	52	52.466453724212116	64.3055688195993	0
13	53	52.9072370981297	63.40972766375355	0
13	54	53.365698500045276	62.511423374924426	0
13	55	53.81471975355995	61.608910971886786	0
13	56	54.224443892889745	60.695976364889745	0
13	57	54.58331978326904	59.76660966891833	0
13	58	54.910334609128626	58.82145152951873	0
13	59	55.22438707613717	57.868194394767755	0
13	60	55.524843940906464	56.91228463339707	0
13	61	55.80838794668398	55.95318496100288	0
13	62	56.07697523125898	54.98856542944841	0
13	63	56.3467700521225	54.027325586445045	0
13	64	56.64021496527379	53.07967216703878	0
13	65	56.961239737964235	52.139674823517986	0
13	66	57.29517648765391	51.198096149316086	0
13	67	57.61640945745223	50.24816550342286	0
13	68	57.919528637420264	49.28517656017782	0
13	69	58.17773464373042	48.30512176736969	0
13	70	58.33519097384395	47.30407011151774	0
13	71	58.37414760912843	46.28455761146846	0
13	72	58.326082269206715	45.26020681999019	0
13	73	58.1983825096414	44.255292971626766	0
13	74	57.87756246269402	43.33792959059139	0
13	75	57.158439555361255	42.73283808515494	0
13	76	56.18227954405205	42.571285308982155	0
13	77	55.1806892395209	42.519495042957715	0
13	78	54.19748409958297	42.355694144611356	0
13	79	53.24753889907539	42.017069684734395	0
13	80	52.35771364895951	41.50967745771576	0
13	81	51.53670102949387	40.895220310770036	0
13	82	50.75974213685607	40.245062092509336	0
14	0	49.622077367927915	39.31805946177317	0
14	1	48.85169144068777	39.790482319008525	0
14	2	48.20716473639567	40.567854934303526	0
14	3	47.582919624823354	41.397590399348225	0
14	4	46.971175937515916	42.250592853071865	0
14	5	46.406720721366476	43.128685281208035	0
14	6	45.90472593992278	44.02860880604808	0
14	7	45.48433428280926	44.953454612003235	0
14	8	45.11652547847192	45.896447431194254	0
14	9	44.76565221820529	46.844105498714285	0
14	10	44.419059400875824	47.79080766461797	0
14	11	44.07271259196988	48.74005752485434	0
14	12	43.720740406099004	49.69153661248443	0
14	13	43.35989285982018	50.63978094002268	0
14	14	42.995732150556925	51.58450939220822	0
14	15	42.651667397019025	52.53323710610058	0
14	16	42.327872259947284	53.48985663145944	0
14	17	42.01654921144955	54.45397718142922	0
14	18	41.72613645626738	55.423386860935594	0
14	19	41.45031463614337	56.394552246096374	0
14	20	41.159294780910194	57.36282838869387	0
14	21	40.84047465166687	58.32318724147085	0
14	22	40.51515601432737	59.27642972534745	0
14	23	40.19875928541901	60.23316125505056	0
14	24	39.905821137002235	61.203894747859	0
14	25	39.660832899844806	62.18826130484385	0
14	26	39.47329927074731	63.18302689171618	0
14	27	39.342675771038714	64.19159838659237	0
14	28	39.272045722110754	65.20828335907272	0
14	29	39.27175975987508	66.22038711569702	0
14	30	39.35112984879843	67.22162207376402	0
14	31	39.513120317088486	68.21226350987133	0
14	32	39.75584076340084	69.19470343401822	0
14	33	40.08045164554802	70.16315627741305	0
14	34	40.502625388150825	71.09104752911871	0
14	35	41.07658214074905	71.91690345841415	0
14	36	41.849749806038574	72.55292788568241	0
14	37	42.7709120872117	72.97691271618353	0
14	38	43.76522403431679	73.2123489011338	0
14	39	44.77843729973144	73.28998287222333	0
14	40	45.78014963456855	73.21130199426756	0
14	41	46.75100912258595	72.95692076618528	0
14	42	47.67062326122361	72.53603614521347	0
14	43	48.51833572688431	71.97945893302118	0
14	44	49.26770796396399	71.29721546306637	0
14	45	49.90207936944916	70.50518612267275	0
14	46	50.422138005099065	69.627884802967	0
14	47	50.85604598444309	68.70181262665149	0
14	48	51.23002874609127	67.75760579702936	0
14	49	51.55355707133074	66.81099928954134	0
14	50	51.83549718575688	65.8599994333728	0
14	51	52.10125034683674	64.89488649159102	0
14	52	52.38885747051403	63.91774924578479	0
14	53	52.72815737247648	62.946582559669	0
14	54	53.12919815140724	62.003279079383816	0
14	55	53.568325718763845	61.08981690056762	0
14	56	54.01198693654189	60.189291125314135	0
14	57	54.42329762551377	59.27509632946423	0
14	58	54.794290379202195	58.33980676847702	0
14	59	55.15058061461704	57.39300029694537	0
14	60	55.52807829938529	56.44811129989651	0
14	61	55.949061686523535	55.51541464924901	0
14	62	56.396089326200986	54.5995293469277	0
14	63	56.82875782404465	53.691630154823095	0
14	64	57.19885742092913	52.76613590024684	0
14	65	57.49150674721969	51.80900940959683	0
14	66	57.74251543947194	50.82969483810368	0
14	67	57.98128672722355	49.84071557801541	0
14	68	58.201450286791776	48.842815651742036	0
14	69	58.361824937370834	47.831685515202174	0
14	70	58.422632344145455	46.80412018122718	0
14	71	58.381055565830266	45.760178224684815	0
14	72	58.2677014929877	44.71652250478853	0
14	73	58.051814808076806	43.72541067034035	0
14	74	57.536620326154996	42.943837637211026	0
14	75	56.611109639140615	42.68957781494335	0
14	76	55.59666616449986	42.67911440787276	0
14	77	54.579633453912315	42.624389297490374	0
14	78	53.59052209097587	42.40044644106997	0
14	79	52.67411948190936	41.96237696327801	0
14	80	51.8617278483412	41.32864040027988	0
14	81	51.13037720021611	40.58012507347685	0
14	82	50.42002762375269	39.81440754693251	0
15	0	49.708660108439055	39.4323995847515	0
15	1	48.89424101835239	39.82570523867862	0
15	2	48.243330718713366	40.5769752960257	0
15	3	47.64205471665499	41.39981177230874	0
15	4	47.03593288475846	42.232954278946494	0
15	5	46.4338039098747	43.07042823749598	0
15	6	45.86544302497591	43.92229031582104	0
15	7	45.37648849522842	44.804943243497696	0
15	8	44.982782711093805	45.722268145005046	0
15	9	44.66458024958869	46.66644746801681	0
15	10	44.35998712398341	47.61926127490159	0
15	11	44.01988594524291	48.56463913695822	0
15	12	43.649661181449254	49.496219693702315	0
15	13	43.290551576542974	50.421191936259284	0
15	14	42.97602379255207	51.35764899081433	0
15	15	42.70640606576878	52.31412584443474	0
15	16	42.443689979123924	53.28324750086199	0
15	17	42.159043299312	54.25256212021029	0
15	18	41.853977033659845	55.212275340718975	0
15	19	41.54576298734412	56.162917001544656	0
15	20	41.23769142582435	57.10647282427471	0
15	21	40.928159025332285	58.04975540406804	0
15	22	40.62766680147056	59.003655681802115	0
15	23	40.34501231990905	59.97172946997483	0
15	24	40.07597358940705	60.94326943155342	0
15	25	39.81460169189196	61.90950852655173	0
15	26	39.561263246351444	62.872659637187546	0
15	27	39.316302933858466	63.838004609978114	0
15	28	39.085595594562534	64.80997594559823	0
15	29	38.90236702545498	65.79040159593626	0
15	30	38.827884008952175	66.77819059715195	0
15	31	38.91492913185151	67.76368490168895	0
15	32	39.17759252820462	68.72655428858609	0
15	33	39.59190532362306	69.6437511918571	0
15	34	40.13382099489673	70.49531380138937	0
15	35	40.78135236685183	71.26813277553964	0
15	36	41.51153193119588	71.95734595159318	0
15	37	42.316168602991574	72.54306823062441	0
15	38	43.195547167892116	72.98429311300917	0
15	39	44.14448704956124	73.21511656553744	0
15	40	45.133551187523366	73.2080598144159	0
15	41	46.119204286979695	72.98948551662323	0
15	42	47.05976771415566	72.60045497376493	0
15	43	47.9188146441289	72.07583915217623	0
15	44	48.67434295750457	71.43204728803491	0
15	45	49.324708554920576	70.68746568479666	0
15	46	49.88393383129159	69.870466168894	0
15	47	50.37618880899687	69.00584066549199	0
15	48	50.80598706987662	68.10170614309966	0
15	49	51.18095753947588	67.16999605504236	0
15	50	51.52699095958281	66.22976358994171	0
15	51	51.880348627380464	65.29371587079582	0
15	52	52.25521936754067	64.36693326077508	0
15	53	52.64708416957152	63.44998326582622	0
15	54	53.056246371797734	62.541031946872806	0
15	55	53.47554350165679	61.63756610524163	0
15	56	53.89882077427128	60.73376501577771	0
15	57	54.322032699495246	59.82410267224546	0
15	58	54.7365157144436	58.9098680485982	0
15	59	55.13929786700056	57.99015511905148	0
15	60	55.52353363420212	57.05741428388518	0
15	61	55.883561641417806	56.11699775827127	0
15	62	56.213598210763514	55.18273255898436	0
15	63	56.51710897416052	54.2530583861715	0
15	64	56.81739366453687	53.312879567629174	0
15	65	57.130339670493115	52.36081208216459	0
15	66	57.44718547243524	51.40841414775623	0
15	67	57.7584154108178	50.45678326078786	0
15	68	58.05532745272465	49.49430326115557	0
15	69	58.31074569889916	48.51293835385868	0
15	70	58.48542740416118	47.51231255698352	0
15	71	58.54531711278499	46.494543848073725	0
15	72	58.48809181924573	45.46604795968458	0
15	73	58.34899819740289	44.44446744860775	0
15	74	58.11734709894188	43.47748387876049	0
15	75	57.59664383982085	42.74260886250678	0
15	76	56.67720150838884	42.55121558069924	0
15	77	55.66299229941725	42.59104610475913	0
15	78	54.63510927403379	42.59306360815243	0
15	79	53.638277221123964	42.42323241115202	0
15	80	52.72462246919432	42.01693945160416	0
15	81	51.9283748299652	41.39815233378162	0
15	82	51.22322201358553	40.662151400139955	0
15	83	50.52323771689689	39.91610813600955	0
16	0	49.54093552248447	40.33159752662008	0
16	1	48.73900052403351	40.70047394894888	0
16	2	48.00801239089599	41.37548985552694	0
16	3	47.24485831231623	42.09790145083614	0
16	4	46.494104398294155	42.84744157362296	0
16	5	45.802173698426564	43.63296445961054	0
16	6	45.21068613831839	44.47695874067481	0
16	7	44.730967441162015	45.37870965818894	0
16	8	44.369201367186804	46.3212574270352	0
16	9	44.09324808001422	47.28683415541004	0
16	10	43.842737124743756	48.26152301683879	0
16	11	43.5713478392852	49.23092344376432	0
16	12	43.26873515887171	50.18788545587823	0
16	13	42.94999896514423	51.14154746384577	0
16	14	42.63086833335642	52.103317697641415	0
16	15	42.3064984758958	53.06910401137574	0
16	16	41.98409403796204	54.02959095895277	0
16	17	41.69825750941872	54.992567651125704	0
16	18	41.44546579905518	55.96536916337494	0
16	19	41.201569312244686	56.94422729344602	0
16	20	40.949518320176196	57.92223260818216	0
16	21	40.69036579740512	58.901391309252936	0
16	22	40.429077399914185	59.88698131925233	0
16	23	40.17092163607961	60.87364537498342	0
16	24	39.92375714566658	61.85496064432787	0
16	25	39.69798186380717	62.83200621638277	0
16	26	39.50547488679229	63.808756568196195	0
16	27	39.36553633623231	64.79413481810886	0
16	28	39.28165218262445	65.79631503298799	0
16	29	39.24762495695644	66.81418239297763	0
16	30	39.27928770873429	67.83472016648318	0
16	31	39.421158529250164	68.83745463585636	0
16	32	39.71347659289534	69.79735015833158	0
16	33	40.180837146978156	70.68252660298685	0
16	34	40.81105428520158	71.46451696544605	0
16	35	41.57406632508996	72.1325747847592	0
16	36	42.42973274196286	72.68561744491112	0
16	37	43.35898744510761	73.09664385539011	0
16	38	44.346152966380444	73.29930685103753	0
16	39	45.35561793135349	73.26466386580697	0
16	40	46.34463479366338	73.03037503350801	0
16	41	47.27951981043921	72.63659671708348	0
16	42	48.12827051668876	72.0959821901399	0
16	43	48.85678908946195	71.40765127434112	0
16	44	49.46227706994404	70.60133081605922	0
16	45	49.951528388001066	69.71392388896425	0
16	46	50.33730429385181	68.7780388534824	0
16	47	50.66061263234106	67.82235330808595	0
16	48	50.99933028793371	66.87130478489351	0
16	49	51.42466627128354	65.95429725816335	0
16	50	51.93220797008066	65.08039402435534	0
16	51	52.48181026389554	64.23144916135621	0
16	52	53.02700970836439	63.37696743889229	0
16	53	53.52275271301735	62.49717602547063	0
16	54	53.95062707523193	61.5894140612748	0
16	55	54.297963811000905	60.6481947024202	0
16	56	54.594617122650334	59.67897096584873	0
16	57	54.87688541973729	58.702860596539026	0
16	58	55.172738061860734	57.74491447285882	0
16	59	55.49785744298035	56.80669688435655	0
16	60	55.845361106073305	55.86541326597267	0
16	61	56.19898905197162	54.90701270910937	0
16	62	56.54435872663421	53.93795253484205	0
16	63	56.88846970211356	52.97837132725277	0
16	64	57.231924416031546	52.03498032236978	0
16	65	57.55182346393685	51.08947548489228	0
16	66	57.81585785537478	50.12407816814072	0
16	67	57.996219180295974	49.13061200382274	0
16	68	58.08780714705484	48.10582739913104	0
16	69	58.119120789310166	47.053899263944125	0
16	70	58.13663834814761	45.991895289828875	0
16	71	58.17385953907082	44.945799100663166	0
16	72	58.19120767007475	43.94486205542525	0
16	73	57.91157198185684	43.11282431164031	0
16	74	56.98551441164536	42.96048633470187	0
16	75	55.95447569320957	43.006943356300894	0
16	76	54.92162749435899	42.981274958721876	0
16	77	53.90882825707535	42.81332794473997	0
16	78	52.93294609035019	42.49471283425565	0
16	79	52.00215206666188	42.03204675920289	0
16	80	51.14547994680426	41.44129313584723	0
16	81	50.35524752812	40.79348410096832	0
17	0	49.18381160638694	40.07109655031745	0
17	1	48.48414181913861	40.61937358472642	0
17	2	47.91222514805195	41.44302033909852	0
17	3	47.3209827933106	42.284497642732056	0
17	4	46.69326418694628	43.120926269925754	0
17	5	46.062456724855494	43.95848361825402	0
17	6	45.4661495508895	44.80191883483899	0
17	7	44.9295866237637	45.6678303884126	0
17	8	44.475977045027584	46.57272433478906	0
17	9	44.10356275450239	47.51158851908574	0
17	10	43.808298642533366	48.47535933394635	0
17	11	43.562220089023974	49.45009435509933	0
17	12	43.32591936255583	50.42294715264046	0
17	13	43.06473097739852	51.39044780787543	0
17	14	42.76546375446282	52.35212723911774	0
17	15	42.443536732306704	53.30573598339357	0
17	16	42.11551416499897	54.25350365050764	0
17	17	41.802849509428576	55.20876531936976	0
17	18	41.52449459177268	56.179790080931454	0
17	19	41.27050530905624	57.155681067090434	0
17	20	41.01116818464905	58.12455058235693	0
17	21	40.72941622157013	59.088869292036954	0
17	22	40.44488513809517	60.05892575813292	0
17	23	40.17676236478167	61.035963795273844	0
17	24	39.93339014372681	62.015966098299174	0
17	25	39.71452722341566	62.99631854004181	0
17	26	39.50903104958651	63.97756358748202	0
17	27	39.31288764430546	64.96645110358807	0
17	28	39.13967820829844	65.9652376694408	0
17	29	39.02244966426541	66.96866061373943	0
17	30	39.007986946265476	67.97250035533193	0
17	31	39.14476536944565	68.96884217098207	0
17	32	39.461178408413716	69.92825893069597	0
17	33	39.96190889425612	70.80713350029815	0
17	34	40.61937742321257	71.57610805636111	0
17	35	41.3782981797482	72.23467954585047	0
17	36	42.22314484979704	72.76152591962786	0
17	37	43.14987673111105	73.12968111296605	0
17	38	44.13957054396795	73.3050668698276	0
17	39	45.15604128125887	73.29465143827095	0
17	40	46.16203659998665	73.12422787955124	0
17	41	47.12594333235129	72.8077547563098	0
17	42	48.02008113918355	72.34962257587587	0
17	43	48.81786537586801	71.74222807192504	0
17	44	49.50760908305822	71.0072633472158	0
17	45	50.074841661659775	70.1686694193894	0
17	46	50.508470916205475	69.25854881433798	0
17	47	50.848096947476314	68.30993788204056	0
17	48	51.177838322818744	67.36130184667023	0
17	49	51.56138148398612	66.43824758927249	0
17	50	51.99212291557959	65.53113067524487	0
17	51	52.41969033814188	64.61381503230317	0
17	52	52.807184244727594	63.677973409804565	0
17	53	53.17799917342016	62.73741677183202	0
17	54	53.573614662726285	61.806324356338244	0
17	55	54.00012781533425	60.88754933931382	0
17	56	54.42276341182229	59.97324685550381	0
17	57	54.818996797934986	59.04969937989166	0
17	58	55.18491600984708	58.110392540321406	0
17	59	55.52312354715828	57.16388284193587	0
17	60	55.84263350504719	56.21854383973375	0
17	61	56.15416449280659	55.27206194624578	0
17	62	56.475169114462076	54.31934713579277	0
17	63	56.818011455294624	53.36346432553461	0
17	64	57.1827624007454	52.41834414913254	0
17	65	57.57070379151215	51.49086476608328	0
17	66	57.97326098671899	50.571547843111716	0
17	67	58.3339425426067	49.63410401358442	0
17	68	58.583286487175904	48.65570555609649	0
17	69	58.68176999209493	47.634015615977205	0
17	70	58.64744578375875	46.58484330518672	0
17	71	58.54878938983594	45.53162759895294	0
17	72	58.41825164330235	44.50773193336081	0
17	73	58.129074166634936	43.60040141055048	0
17	74	57.343417261568064	43.143349560205195	0
17	75	56.31904958194129	43.15205700347635	0
17	76	55.28643484638634	43.2352133203394	0
17	77	54.29724397086041	43.18822660040531	0
17	78	53.365460143058755	42.90370287494441	0
17	79	52.4760995548138	42.43413480770089	0
17	80	51.61111517264314	41.85269666274796	0
17	81	50.79092525296436	41.18820726238499	0
17	82	50.000800985548025	40.5051167076693	0
18	0	49.43728713982484	40.88465220985459	0
18	1	48.639861175610655	41.27477020015949	0
18	2	47.96835840574717	42.01016163277033	0
18	3	47.30857779469105	42.809657772432516	0
18	4	46.65704367617842	43.63451769448432	0
18	5	46.03984919800006	44.485093371016404	0
18	6	45.48529042527929	45.36485690198062	0
18	7	44.98356784953533	46.25187483530275	0
18	8	44.528262448356244	47.13914101729922	0
18	9	44.0945185866999	48.02774422855673	0
18	10	43.68959602722963	48.936229124848566	0
18	11	43.34084802205541	49.879251213260716	0
18	12	43.0512084811096	50.847808832551905	0
18	13	42.80581168650905	51.82342091681255	0
18	14	42.56258518090947	52.79615768926153	0
18	15	42.27872889852628	53.76454927721741	0
18	16	41.94064974847995	54.720927420211716	0
18	17	41.572362425684375	55.66099018430187	0
18	18	41.20051238997965	56.59294109451544	0
18	19	40.8517513688029	57.53366563452167	0
18	20	40.55116605473084	58.493999416946856	0
18	21	40.30511959157662	59.47144613366886	0
18	22	40.11046375748445	60.45980851524723	0
18	23	39.9518465075535	61.45412085226694	0
18	24	39.80705917124106	62.44989947747018	0
18	25	39.66694232418205	63.44397031242399	0
18	26	39.54029218782987	64.43886265093239	0
18	27	39.43220442528483	65.4397288644929	0
18	28	39.35068267575363	66.4470062817859	0
18	29	39.327148499120334	67.45838432897504	0
18	30	39.4041963204631	68.46834223455805	0
18	31	39.614084130718695	69.45720438902906	0
18	32	39.97522027708728	70.39281465983143	0
18	33	40.49199748427101	71.2446967471015	0
18	34	41.151716901283564	71.98922582699714	0
18	35	41.94129712407077	72.59990610371327	0
18	36	42.8533450994975	73.037819593016	0
18	37	43.842772032175546	73.29032403846712	0
18	38	44.85607806576106	73.34440433172	0
18	39	45.84948700496878	73.18841703257546	0
18	40	46.79584517835064	72.84041920398116	0
18	41	47.674583533773095	72.34912111207282	0
18	42	48.4666159472943	71.73867806587383	0
18	43	49.16270618892984	71.02219569922035	0
18	44	49.77158099359228	70.21762865876907	0
18	45	50.31149190186937	69.35802892487568	0
18	46	50.78166690736509	68.4642063575256	0
18	47	51.184637489386354	67.54768648829518	0
18	48	51.55018945995382	66.61978458368853	0
18	49	51.93330632974158	65.68957188305038	0
18	50	52.35171340784643	64.76578663971684	0
18	51	52.779334312886654	63.849910709759065	0
18	52	53.17892502604597	62.930529519020986	0
18	53	53.525610180370656	61.98905824850421	0
18	54	53.84154480463107	61.027046333421396	0
18	55	54.16334382636461	60.06585177054828	0
18	56	54.50558327158369	59.11687543090012	0
18	57	54.86441134545141	58.17710660053108	0
18	58	55.220868753601174	57.23799195020734	0
18	59	55.55958936613017	56.29825440726918	0
18	60	55.901897604000425	55.36288705119321	0
18	61	56.28819981235065	54.44003905823367	0
18	62	56.713653980934346	53.52689245554295	0
18	63	57.13019996201997	52.606850537833566	0
18	64	57.48973168253475	51.66338331819518	0
18	65	57.786483252748305	50.69555462654207	0
18	66	58.01531723146182	49.7070508534956	0
18	67	58.15820619174663	48.69383182937824	0
18	68	58.22342265919462	47.654326200026524	0
18	69	58.24869846483984	46.60482667414078	0
18	70	58.26671614128876	45.57303172497271	0
18	71	58.20428864958118	44.596308614289036	0
18	72	57.72974924699346	43.86130706915334	0
18	73	56.77203328832103	43.709690522164536	0
18	74	55.71978490809504	43.71471508809204	0
18	75	54.67883811581112	43.66494130019196	0
18	76	53.68428468460102	43.49009228020464	0
18	77	52.74971646798554	43.15245217831435	0
18	78	51.87741124342554	42.64503314871982	0
18	79	51.05670232481606	42.02564261842408	0
18	80	50.27143063164025	41.352838766079955	0
19	0	49.38789556861372	40.63114954004267	0
19	1	48.634814542182575	41.06849659837264	0
19	2	48.007917307306165	41.84557331233892	0
19	3	47.3741831020871	42.684181451418844	0
19	4	46.7343125749704	43.53851188252436	0
19	5	46.13511386288741	44.40751730765656	0
19	6	45.62694121493135	45.304379925335546	0
19	7	45.204615954508704	46.22204068477836	0
19	8	44.838532776189076	47.15687059169047	0
19	9	44.50073315715588	48.101109937641475	0
19	10	44.165458098100494	49.04866426438294	0
19	11	43.817992167411376	50.00035310769346	0
19	12	43.46331874070865	50.95160121610067	0
19	13	43.10491487300329	51.89168821464777	0
19	14	42.75239887570729	52.82934081774862	0
19	15	42.408426073021126	53.77614852311074	0
19	16	42.06155784207644	54.727646428898154	0
19	17	41.711706310694375	55.67523702994225	0
19	18	41.363106480022964	56.61989105308037	0
19	19	41.02582886307345	57.56958560276975	0
19	20	40.73080372917764	58.53375746223532	0
19	21	40.49044220158864	59.51400511504433	0
19	22	40.29614115842605	60.50600900928376	0
19	23	40.128695781105286	61.50317344753834	0
19	24	39.96491831556908	62.50176484078523	0
19	25	39.786236313406754	63.496789087904915	0
19	26	39.590006722100775	64.48519009961997	0
19	27	39.40442309994357	65.47455050977227	0
19	28	39.28169203823358	66.4771152960377	0
19	29	39.267323059136	67.49056970905337	0
19	30	39.38954304434531	68.4938640245969	0
19	31	39.67138892925024	69.46001916145607	0
19	32	40.11343343509429	70.36828029951427	0
19	33	40.68029090740387	71.20829827978999	0
19	34	41.35153253130801	71.96095734882722	0
19	35	42.13305975037008	72.58735371148859	0
19	36	43.021069833914154	73.05124731959671	0
19	37	43.98750515900142	73.32188791193838	0
19	38	44.99214795970261	73.38342379789638	0
19	39	45.99418008505797	73.23168806208248	0
19	40	46.94945834679442	72.87395574456174	0
19	41	47.81662047621528	72.34191464625353	0
19	42	48.588827720874264	71.69030964951038	0
19	43	49.28205280002552	70.95884549151964	0
19	44	49.90981704668797	70.16367556671119	0
19	45	50.47716374829451	69.32116574807281	0
19	46	50.979897151240756	68.44523045656145	0
19	47	51.41041934589021	67.54165823506592	0
19	48	51.788314290648465	66.61944352445732	0
19	49	52.12889739411285	65.67708032019408	0
19	50	52.436109002878	64.71067351739406	0
19	51	52.72678104563942	63.72995395210328	0
19	52	53.029977775144395	62.75553967054461	0
19	53	53.36853883871044	61.80359925707391	0
19	54	53.759402540582855	60.881136947707155	0
19	55	54.189482481237754	59.97292429327334	0
19	56	54.60592027057409	59.04977210890981	0
19	57	54.98186079382996	58.10741792156961	0
19	58	55.333492036668204	57.165267114700264	0
19	59	55.69698923583113	56.24011820201341	0
19	60	56.09278552025399	55.327938515207634	0
19	61	56.5069111322245	54.412205121394564	0
19	62	56.92108726892981	53.480915868176346	0
19	63	57.32463716407623	52.54010822896463	0
19	64	57.68421288732946	51.594650944127714	0
19	65	57.971003939119434	50.63758118038241	0
19	66	58.162270833908536	49.65446845229023	0
19	67	58.258710364711185	48.63807414939253	0
19	68	58.27365638707112	47.592373694621706	0
19	69	58.22695945240875	46.53228123550922	0
19	70	58.13786025375715	45.4813193791828	0
19	71	57.98573283949963	44.480631943365985	0
19	72	57.58078348341447	43.66895691717958	0
19	73	56.677483719512566	43.456105653311816	0
19	74	55.65641885779988	43.481626525144875	0
19	75	54.6188371988314	43.45813646132095	0
19	76	53.59972824948189	43.296465463614275	0
19	77	52.635410109570714	42.97069032133747	0
19	78	51.75111439732092	42.48536408003401	0
19	79	50.94764970354748	41.8587444246376	0
19	80	50.1932479114253	41.14715659121699	0
20	0	49.89705132414247	41.73660067275981	0
20	1	48.97532206464953	41.741831238935575	0
20	2	48.15721625246023	42.247739100401155	0
20	3	47.39825536778013	42.936946110903065	0
20	4	46.6762583498817	43.69580767682213	0
20	5	46.00579887764495	44.493394866530124	0
20	6	45.429821288478585	45.340792699714655	0
20	7	44.940146457907154	46.227785664164	0
20	8	44.5286272125879	47.14492232557835	0
20	9	44.16431303381315	48.075283763928745	0
20	10	43.80925208504307	49.004594118906525	0
20	11	43.43825985845074	49.929070505513856	0
20	12	43.05370857015225	50.855562446179185	0
20	13	42.69038758748966	51.79153697658191	0
20	14	42.37187905245931	52.73834188206336	0
20	15	42.097473510413586	53.69631558066449	0
20	16	41.85707906803883	54.66434923599308	0
20	17	41.63792905591803	55.63985096791573	0
20	18	41.43377629480645	56.62017826353642	0
20	19	41.24847741871909	57.60639869122619	0
20	20	41.078039507152745	58.59948540003921	0
20	21	40.894641443723614	59.590987340950434	0
20	22	40.66170816157563	60.56783921135059	0
20	23	40.37094163278086	61.52730825554836	0
20	24	40.05767731894566	62.480919728314646	0
20	25	39.78040732279455	63.44382329182895	0
20	26	39.57215333218867	64.42090315512587	0
20	27	39.42446257888188	65.40705395488382	0
20	28	39.324460960190834	66.40062117657075	0
20	29	39.286290476055214	67.40225691848225	0
20	30	39.35266232570514	68.40346481220699	0
20	31	39.575117409177054	69.37754953046311	0
20	32	39.978812105275956	70.29090497065465	0
20	33	40.543703490884944	71.12284565505215	0
20	34	41.21577999347497	71.87255228721324	0
20	35	41.98031104999407	72.52178510131334	0
20	36	42.837570349943974	73.05032738282905	0
20	37	43.77786712645243	73.42257903855514	0
20	38	44.76527371743725	73.60358527080817	0
20	39	45.75777000807166	73.54182232309967	0
20	40	46.71171588675407	73.2360372922242	0
20	41	47.59502331850428	72.7435352332936	0
20	42	48.391023283719484	72.12943057770819	0
20	43	49.0961383093922	71.4278207564343	0
20	44	49.70582042707164	70.65290679797792	0
20	45	50.22582037759018	69.81171829427812	0
20	46	50.65402674348356	68.90710173789024	0
20	47	51.00833661022925	67.95617536347271	0
20	48	51.33803065847548	66.9953473459915	0
20	49	51.70921760519376	66.05840045889553	0
20	50	52.14087929199061	65.15409553315995	0
20	51	52.59287024533963	64.26566753435766	0
20	52	53.031365553206555	63.37016798311506	0
20	53	53.44809038587956	62.459821367462716	0
20	54	53.86233041360504	61.54388614983804	0
20	55	54.28246387104956	60.630628058885435	0
20	56	54.67210454818121	59.70928015817537	0
20	57	54.99785059828204	58.76422229677278	0
20	58	55.26037585829016	57.794379006031775	0
20	59	55.50313102519941	56.81968506808387	0
20	60	55.77342907920791	55.861920071754504	0
20	61	56.096259620407864	54.923674504984476	0
20	62	56.455464668721895	53.989526999829714	0
20	63	56.83081660963785	53.0547713234475	0
20	64	57.20951667866902	52.12628223065718	0
20	65	57.56882260538235	51.19332889624766	0
20	66	57.87636261071246	50.233330856216554	0
20	67	58.08246880428061	49.23678481227999	0
20	68	58.146513746367454	48.21250499194484	0
20	69	58.07976781867437	47.17810178349767	0
20	70	57.93065101325573	46.150166104165905	0
20	71	57.721801941230254	45.16128641952016	0
20	72	57.323013707887206	44.31826995461925	0
20	73	56.504536812320026	43.90747678349564	0
20	74	55.513312838577455	43.78615588393116	0
20	75	54.48763659504604	43.67089932640024	0
20	76	53.474932785185274	43.476784195533604	0
20	77	52.51000525524863	43.179485860458335	0
20	78	51.61128202268692	42.75201184324729	0
20	79	50.764180105409	42.22059201599896	0
