# Supplementary material for: Cell-wall remodeling drives engulfment during Bacillus subtilis sporulation
Source: eLife. 2016 Nov 17;5:e18657. doi: 10.7554/eLife.18657 (PMC5158138; doi:10.7554/eLife.18657)
Supplement: Supplementary file 2. — DOI: http://dx.doi.org/10.7554/eLife.18657.026 [file elife-18657-supp2.zip › image_analysis_example/FS_snake.txt]

gamma	400.0
weight	0.5
background	114.38484907879263
alpha	15.0
smoothing	1.01
stretch	100.0
spacing	1.0
beta	0.0
foreground	403.12631578947367
#
1
1	0	54.435825714499124	30.49537270311694	0
1	1	53.461926355591814	30.74736400493801	0
1	2	52.56063498567822	31.219646506727575	0
1	3	51.75484707861012	31.852966960427707	0
1	4	51.077381390531464	32.62140108666989	0
1	5	50.581830049503566	33.51191622855779	0
1	6	50.26521691178962	34.477396428246124	0
1	7	50.098680432136774	35.47481083211515	0
1	8	50.163696445785355	36.45565554304838	0
1	9	50.76871678277446	37.195356913269464	0
1	10	51.69226282164952	37.56854870481964	0
1	11	52.66507523704132	37.86488845872525	0
1	12	53.64263925542214	38.1488813059389	0
1	13	54.62311014909341	38.415514558561746	0
1	14	55.606499973151124	38.6685958306881	0
1	15	56.58926475595143	38.917549746290646	0
1	16	57.57375239883985	39.1551831312244	0
1	17	58.57141765493293	39.295561916903225	0
1	18	59.51011549876667	39.018829354318264	0
1	19	60.09603656273952	38.22477783135872	0
1	20	60.36918393412067	37.247917300534276	0
1	21	60.43633438997138	36.22519084606181	0
1	22	60.309874200625906	35.21340956260344	0
1	23	59.976425052565475	34.25566142642405	0
1	24	59.476591547299556	33.37316562876964	0
1	25	58.860959238585416	32.56507509176804	0
1	26	58.142679531473355	31.847806106431566	0
1	27	57.31398423574848	31.263384472901652	0
1	28	56.40394254564464	30.82167774905157	0
1	29	55.43637667262313	30.545414007043142	0
2	0	54.42747308010236	30.622758158704812	0
2	1	53.450821085334574	30.886335404188326	0
2	2	52.56847865815926	31.38978443358085	0
2	3	51.80549632772212	32.06471275728412	0
2	4	51.19318484835425	32.879557277472315	0
2	5	50.740335795232355	33.79282951363074	0
2	6	50.45945570750882	34.76514529978181	0
2	7	50.385373553271044	35.75989247779274	0
2	8	50.64292904454325	36.699090079062515	0
2	9	51.4027991617083	37.31717429161645	0
2	10	52.31996048866943	37.73284952330983	0
2	11	53.264532563614935	38.105081096559694	0
2	12	54.21000307963506	38.438687802027125	0
2	13	55.169901670014816	38.74097900543734	0
2	14	56.15796990738484	39.01911483985712	0
2	15	57.158872484012896	39.241332931713956	0
2	16	58.15602681838993	39.325399584991295	0
2	17	59.08696967687825	39.03705062349539	0
2	18	59.74312786790623	38.30679847767815	0
2	19	60.122845784908925	37.37198748574985	0
2	20	60.27879256834627	36.35493979019673	0
2	21	60.23503618901138	35.32225661608537	0
2	22	59.9839477031036	34.33250118087102	0
2	23	59.522983573762176	33.43578092202402	0
2	24	58.90431267795979	32.6442811601892	0
2	25	58.15510486008889	31.965550385682935	0
2	26	57.31143051146655	31.39923072581817	0
2	27	56.40049538088584	30.95421858961355	0
2	28	55.43373620775224	30.666023916433137	0
3	0	54.45990877865639	30.64379905382871	0
3	1	53.47922402366463	30.88201646096778	0
3	2	52.59635990693641	31.374369076486932	0
3	3	51.84751768558386	32.06209274722264	0
3	4	51.270432769712244	32.91215393595966	0
3	5	50.83831531933487	33.849791561661064	0
3	6	50.54493021444645	34.82794189264031	0
3	7	50.424431736638056	35.81305868307028	0
3	8	50.651000302339604	36.74715371892123	0
3	9	51.388667514496944	37.395652676581676	0
3	10	52.27558560485569	37.876595997220896	0
3	11	53.201671153392915	38.29446569328509	0
3	12	54.15153009534388	38.654119211865336	0
3	13	55.117753729447635	38.971089707978585	0
3	14	56.097451772752	39.236300714813254	0
3	15	57.09324657658967	39.41353850828484	0
3	16	58.094361966361966	39.43061559624906	0
3	17	59.00298590939482	39.077283250438406	0
3	18	59.590866002012305	38.29816994995403	0
3	19	59.96602164092394	37.36785460623273	0
3	20	60.16716180863864	36.372152546055496	0
3	21	60.169811625496976	35.35285039542035	0
3	22	59.949557262954315	34.35519960098148	0
3	23	59.51310768934697	33.42875398629054	0
3	24	58.91191104419513	32.60357377542834	0
3	25	58.186436466113506	31.89703333843775	0
3	26	57.35018925704897	31.340858441086894	0
3	27	56.438575509803684	30.918010622581388	0
3	28	55.466045040707144	30.666157506992587	0
4	0	54.40156663593449	30.78510867638579	0
4	1	53.413378606797245	30.99982708754527	0
4	2	52.526647308319575	31.477853540878485	0
4	3	51.78232068168792	32.16365236715786	0
4	4	51.189167562721	32.98893498607883	0
4	5	50.74474919203587	33.90922465661524	0
4	6	50.475653888666656	34.895543695105616	0
4	7	50.395012221669006	35.90801925353121	0
4	8	50.568683778487156	36.88612267236897	0
4	9	51.145784133120664	37.6697477095238	0
4	10	51.98789769735174	38.20090748504087	0
4	11	52.910084940752654	38.62142152711553	0
4	12	53.87712504569643	38.96550924284054	0
4	13	54.86959581548893	39.22600073429892	0
4	14	55.86676518736581	39.40916454702806	0
4	15	56.86131193333813	39.508160395080445	0
4	16	57.85577698465481	39.45320231955983	0
4	17	58.77032086919596	39.078625239997244	0
4	18	59.39461310551847	38.32083618551071	0
4	19	59.78388342921591	37.40522302635033	0
4	20	60.00328655050679	36.41593470101802	0
4	21	60.04861936392414	35.39025619939982	0
4	22	59.89617426613875	34.37303173904392	0
4	23	59.515047165888745	33.42955663206212	0
4	24	58.922338109870914	32.61249595081908	0
4	25	58.17954192962003	31.93210676107783	0
4	26	57.33565954075192	31.390717156268476	0
4	27	56.40808346647495	31.012644911309053	0
4	28	55.41846004646528	30.805027693309587	0
5	0	54.332443949075895	30.81029993251701	0
5	1	53.3314079336471	31.045534299427118	0
5	2	52.44308815249495	31.561807173504924	0
5	3	51.70114474497906	32.28387602863538	0
5	4	51.108317351967784	33.141580063953676	0
5	5	50.67143692062542	34.09638106286874	0
5	6	50.39092774361065	35.10812825017059	0
5	7	50.268220023301396	36.13282929205219	0
5	8	50.39486044945623	37.122864072473554	0
5	9	50.95616604022144	37.94030304520211	0
5	10	51.786913038553	38.53979608748587	0
5	11	52.69969166045057	39.03698176966057	0
5	12	53.66001024329031	39.43012926063517	0
5	13	54.66708212126575	39.69675906817701	0
5	14	55.704822011583865	39.83048788969473	0
5	15	56.74245149722761	39.84305533478657	0
5	16	57.74981716799464	39.70775419504329	0
5	17	58.650546482958426	39.277015258101116	0
5	18	59.29358957383542	38.50785210696894	0
5	19	59.718519540275764	37.57790135841769	0
5	20	59.96878905993195	36.56395801954621	0
5	21	60.03942679325967	35.50865419904241	0
5	22	59.909915428657975	34.46188028362123	0
5	23	59.55679691232554	33.487234205597474	0
5	24	58.97923668330835	32.64371462551512	0
5	25	58.21064353532892	31.96769028988206	0
5	26	57.329498094886254	31.436913128085212	0
5	27	56.372787494383296	31.0524007429642	0
5	28	55.36448682665213	30.82913394655328	0
6	0	54.42519611655844	30.865746667756838	0
6	1	53.4255394023179	31.099461116420724	0
6	2	52.49605974980012	31.550939093828326	0
6	3	51.67851789005273	32.197054311404834	0
6	4	51.00639033375973	33.00222312069904	0
6	5	50.52947948323851	33.94055166747079	0
6	6	50.213622368660786	34.94125777787321	0
6	7	50.05358773860041	35.96351510523033	0
6	8	50.101301906880714	36.969820195469104	0
6	9	50.45779309246486	37.88927438942855	0
6	10	51.12635932566401	38.63169934723036	0
6	11	51.95359322242622	39.24515505361266	0
6	12	52.851285363609705	39.77340570286557	0
6	13	53.809749270826394	40.17670304018181	0
6	14	54.83503381656891	40.387609771705016	0
6	15	55.88912684450175	40.43583490856908	0
6	16	56.92247670407131	40.36769370813202	0
6	17	57.895544360858665	40.138272616734426	0
6	18	58.70783962894753	39.59377497713304	0
6	19	59.29862007432176	38.78896652845838	0
6	20	59.69055384610612	37.83938378098548	0
6	21	59.91177231920358	36.81114645455598	0
6	22	59.97501102378417	35.75059337148273	0
6	23	59.87495596830143	34.700011958165945	0
6	24	59.568927877316206	33.70988004106843	0
6	25	59.02523719123793	32.841891472789825	0
6	26	58.263617497940736	32.15050281958176	0
6	27	57.38048154389958	31.60662348829614	0
6	28	56.43459492741687	31.183030560239796	0
6	29	55.44527428384636	30.908626398038457	0
7	0	54.33116753695676	30.621195647682306	0
7	1	53.316758157852924	30.798329830496513	0
7	2	52.398953667210634	31.260363968263697	0
7	3	51.65694794903403	31.97397607107015	0
7	4	51.10496524641138	32.864628881294244	0
7	5	50.68606993363041	33.840842608611	0
7	6	50.35612507654376	34.85311375350809	0
7	7	50.10815047264831	35.862586385633485	0
7	8	50.01282321210561	36.85574819795673	0
7	9	50.20170331009031	37.81358933786779	0
7	10	50.710686821987274	38.66493278480783	0
7	11	51.4455463792708	39.373511437316346	0
7	12	52.3148948246109	39.948489241307215	0
7	13	53.27400518493451	40.38146187630215	0
7	14	54.28917334710633	40.65731944051595	0
7	15	55.32531914541441	40.771274278841354	0
7	16	56.35338202831489	40.724892467139796	0
7	17	57.343696936809934	40.50527831244702	0
7	18	58.24916328640839	40.07395334560643	0
7	19	58.99389048544782	39.41797057254578	0
7	20	59.52541524077407	38.57504922466377	0
7	21	59.875540584720575	37.60880764900923	0
7	22	60.07386575078412	36.575378324338544	0
7	23	60.101998900499616	35.52044397834938	0
7	24	59.92456265047933	34.487969820812125	0
7	25	59.519980020666104	33.53083545330109	0
7	26	58.91409122973566	32.69610635999333	0
7	27	58.14850544994732	32.00875393813272	0
7	28	57.275535161930954	31.461358973470762	0
7	29	56.338473246013656	31.027870626439316	0
7	30	55.353766798436105	30.725680735393844	0
8	0	54.427246683228006	30.48547080548823	0
8	1	53.4261993431403	30.695812266574645	0
8	2	52.49470721828685	31.132807088610257	0
8	3	51.683379780556294	31.775222968682936	0
8	4	51.03833232054271	32.59828109891031	0
8	5	50.552553470668116	33.53905853448868	0
8	6	50.16661978050694	34.52860864130083	0
8	7	49.86239952045605	35.52862126638326	0
8	8	49.67635095375858	36.52039288289294	0
8	9	49.707959221728984	37.501182298523396	0
8	10	50.140948128659886	38.39767740787258	0
8	11	50.820548942238126	39.16399267025469	0
8	12	51.608943759406905	39.83061657292795	0
8	13	52.474825000583664	40.39944360485276	0
8	14	53.40642482539911	40.8571275571947	0
8	15	54.40123444416461	41.158609210139694	0
8	16	55.44289910270505	41.244485064469956	0
8	17	56.491951762997395	41.14628565494932	0
8	18	57.50445043992179	40.90994791805026	0
8	19	58.437124000736496	40.53454445160858	0
8	20	59.20298727705279	39.91655016717651	0
8	21	59.70898835536211	39.0774534907809	0
8	22	60.0377854838413	38.12253631065906	0
8	23	60.249902281767255	37.1058095404055	0
8	24	60.36466333888237	36.05773560191359	0
8	25	60.354832895442605	34.997588330023454	0
8	26	60.17935867021048	33.958039373408084	0
8	27	59.77778104019336	33.00017910935521	0
8	28	59.14503055825013	32.18950352282625	0
8	29	58.33312276648022	31.54721220496022	0
8	30	57.42669500988678	31.045365158326963	0
8	31	56.45659738111577	30.69760930938962	0
8	32	55.449318987627485	30.50474431317288	0
9	0	52.793653294795895	30.966975649568475	0
9	1	51.96157147982262	31.563985590956158	0
9	2	51.27489577541038	32.33791820701746	0
9	3	50.724872731544025	33.233079756446365	0
9	4	50.28831359342515	34.19484632279322	0
9	5	49.95162592885428	35.18672307325846	0
9	6	49.75357685660297	36.194821922323094	0
9	7	49.74908913822658	37.198140475970916	0
9	8	50.02006324724341	38.15022765545601	0
9	9	50.56731830104903	38.991377370851716	0
9	10	51.28310274581158	39.71884641624322	0
9	11	52.09947113752859	40.33572232134929	0
9	12	52.99595081113553	40.820690742658755	0
9	13	53.972488246300856	41.14839879344602	0
9	14	55.01166563942121	41.30139212040733	0
9	15	56.0752839382563	41.28403902829137	0
9	16	57.11810623887126	41.10521349287232	0
9	17	58.09005724601398	40.762387276137424	0
9	18	58.90342729123085	40.216036474700985	0
9	19	59.467093724530635	39.43346692516232	0
9	20	59.79506808788526	38.496973455265405	0
9	21	59.97673064136851	37.48577770057648	0
9	22	60.0615522323506	36.43549030543564	0
9	23	60.04968783446274	35.3764747383664	0
9	24	59.91110297838034	34.34190224487753	0
9	25	59.61079414572171	33.35935160834049	0
9	26	59.13224086954866	32.44929071798681	0
9	27	58.47883245596868	31.63750771274258	0
9	28	57.696632951921345	30.946088453205352	0
9	29	56.78910739185088	30.469998516194565	0
9	30	55.787176964011344	30.286348782368986	0
9	31	54.75696775263351	30.36015005467276	0
9	32	53.74819026614223	30.59170979620955	0
10	0	54.36192065788838	30.65775949751787	0
10	1	53.36971309829444	30.957131952255487	0
10	2	52.45872709715108	31.452658271638615	0
10	3	51.64320305788698	32.103108718724265	0
10	4	50.93020987356273	32.879815869743055	0
10	5	50.34157864672268	33.754297090127345	0
10	6	49.856474626544106	34.67004042896758	0
10	7	49.549716507650196	35.627299217856255	0
10	8	49.41438925778441	36.61471386860613	0
10	9	49.449645903401596	37.622535168660896	0
10	10	49.694863538950656	38.606039590755614	0
10	11	50.20763698565727	39.480956822444654	0
10	12	50.93038951604005	40.20834996213521	0
10	13	51.792766305683	40.78446187318501	0
10	14	52.73472339495804	41.2350008566846	0
10	15	53.73743214447389	41.53891578526913	0
10	16	54.77268185013837	41.69391013140167	0
10	17	55.808659685691495	41.684466260552995	0
10	18	56.81899585391247	41.49720684180972	0
10	19	57.772548867128165	41.12132663344926	0
10	20	58.6152837602113	40.55345391784549	0
10	21	59.31285312963033	39.82988038851508	0
10	22	59.839344435332144	38.98241725156783	0
10	23	60.19895766280707	38.04448726393311	0
10	24	60.35783612775278	37.04280117432865	0
10	25	60.341096016581545	36.00499414880037	0
10	26	60.19472560096041	34.9591290371037	0
10	27	59.936709613721455	33.93248117820796	0
10	28	59.552549364200296	32.95285035037866	0
10	29	59.014819809734064	32.06246462161252	0
10	30	58.29213374092204	31.32955454518027	0
10	31	57.4145097533764	30.80947768471474	0
10	32	56.422352284729854	30.57675894237918	0
10	33	55.3929687757885	30.54446673931172	0
11	0	53.994859194164846	30.539255643602473	0
11	1	53.10102068336113	31.051788885632213	0
11	2	52.32655003357443	31.739357643353234	0
11	3	51.63676324283123	32.52401841387627	0
11	4	50.999946028811735	33.36185974852472	0
11	5	50.43108662406955	34.24042165462888	0
11	6	49.936123298377936	35.1437849096939	0
11	7	49.59652999271486	36.09163893372697	0
11	8	49.48079852667641	37.07255159437116	0
11	9	49.65279349164939	38.0447720939366	0
11	10	50.09333715086975	38.95192715230982	0
11	11	50.73305150639186	39.76824765859463	0
11	12	51.495403500323775	40.49555912307113	0
11	13	52.336923658103196	41.1104453196519	0
11	14	53.25242117781305	41.55781606501026	0
11	15	54.237759610910814	41.820914198474306	0
11	16	55.27031736192671	41.89445947804657	0
11	17	56.3063636855106	41.78717632180035	0
11	18	57.30173165439982	41.50628619426083	0
11	19	58.21536226559879	41.042524152234314	0
11	20	58.99104109633881	40.394323440602726	0
11	21	59.57284165423779	39.585067750727454	0
11	22	59.959582141314	38.664737030436605	0
11	23	60.16930136857668	37.68109247346675	0
11	24	60.23698048941111	36.67109876526857	0
11	25	60.185896393958075	35.64900935960346	0
11	26	60.01754536213283	34.622858184237806	0
11	27	59.71074519411931	33.61894722769643	0
11	28	59.250088374962566	32.672940683504365	0
11	29	58.62988495604676	31.82489333796448	0
11	30	57.86998401492627	31.11547128675411	0
11	31	56.98833490797457	30.58827215044605	0
11	32	56.011644431767714	30.293219422425246	0
11	33	54.98895373027178	30.278328953877427	0
12	0	54.36882383201175	30.711085703324784	0
12	1	53.399652745126744	31.057603297870052	0
12	2	52.54583866588816	31.654097181342415	0
12	3	51.78948416080722	32.3882938435961	0
12	4	51.13299790419601	33.20352081819652	0
12	5	50.58233100537671	34.06720441416227	0
12	6	50.12821035483851	34.95648387546061	0
12	7	49.77320105483414	35.8867791183322	0
12	8	49.56332854141201	36.86099617982754	0
12	9	49.5655224276253	37.855044841372674	0
12	10	49.89538436084503	38.785955878880216	0
12	11	50.52319367863688	39.5630128582061	0
12	12	51.2926752280541	40.243503887057685	0
12	13	52.14115958825499	40.83543433150533	0
12	14	53.042089453772704	41.337872011564016	0
12	15	54.01132159654731	41.694254813923955	0
12	16	55.04479005477791	41.858097759981774	0
12	17	56.09637662592285	41.83118555771799	0
12	18	57.12108692374995	41.63875981329655	0
12	19	58.07495396584951	41.29051217338672	0
12	20	58.89137139970574	40.74565308626865	0
12	21	59.50374719692669	39.988617927113125	0
12	22	59.91507638801706	39.099989898394405	0
12	23	60.189831177844084	38.13643815909382	0
12	24	60.350053056032706	37.11632192887323	0
12	25	60.40078927782117	36.07796559082261	0
12	26	60.30249063854311	35.061368806013995	0
12	27	60.02705835496199	34.0849715945191	0
12	28	59.57495707690184	33.16415016701355	0
12	29	58.99354984302795	32.30997336914032	0
12	30	58.253013370313774	31.59258967351958	0
12	31	57.37920199447091	31.064279983223464	0
12	32	56.407095042265006	30.754066822557842	0
12	33	55.39119391901487	30.629969881873432	0
13	0	55.14955525013959	29.72057962177471	0
13	1	54.15982991925207	30.01791905783886	0
13	2	53.25224570492908	30.5396698395007	0
13	3	52.446668218218825	31.209294100562392	0
13	4	51.75338253062348	32.00236452349384	0
13	5	51.164866414626154	32.87648122098446	0
13	6	50.672827574717886	33.79508969730188	0
13	7	50.27305358369745	34.729222932898196	0
13	8	49.95629210671565	35.67065324104145	0
13	9	49.761815600560716	36.64056915300889	0
13	10	49.71582705493465	37.64081349487081	0
13	11	49.89720066305191	38.632439036825204	0
13	12	50.33403225164217	39.5459707585653	0
13	13	50.95502978919885	40.359901502542776	0
13	14	51.72569615795851	41.06124759491496	0
13	15	52.598729587872555	41.650721009409686	0
13	16	53.53616411965989	42.126025384411044	0
13	17	54.52449438779693	42.41933454917254	0
13	18	55.543560256783046	42.50383983745541	0
13	19	56.569623555045816	42.379099128509466	0
13	20	57.56476951059059	42.077726183895294	0
13	21	58.47261458405102	41.59559459603765	0
13	22	59.241653098832934	40.92694132150975	0
13	23	59.83224638072998	40.099276416558	0
13	24	60.25132265429628	39.17170948798302	0
13	25	60.514885464581496	38.19663355921763	0
13	26	60.647992329371434	37.19612770911021	0
13	27	60.657944008552334	36.180830899922555	0
13	28	60.52832947181786	35.17225777701819	0
13	29	60.255801243127394	34.19237569739199	0
13	30	59.83950404267069	33.257776646349875	0
13	31	59.30568171825599	32.36873866409329	0
13	32	58.660252759966454	31.533096140823176	0
13	33	57.926021743693525	30.770266657277315	0
13	34	57.10249589405617	30.13528944253968	0
13	35	56.16375558093598	29.74815741977572	0
14	0	54.01992895011997	30.94689011313495	0
14	1	53.12542711388055	31.492269553888498	0
14	2	52.33015191863133	32.17890828033187	0
14	3	51.6071725183089	32.93137211969402	0
14	4	50.949986680965445	33.734643496487706	0
14	5	50.380217417251984	34.582824651452476	0
14	6	49.90778841811186	35.45445997257724	0
14	7	49.65066534499195	36.389707253508035	0
14	8	49.63183325295713	37.374944140108646	0
14	9	49.800656275100444	38.361115985810365	0
14	10	50.204795404954815	39.28980429289154	0
14	11	50.79380873442417	40.14770541842648	0
14	12	51.49481786079833	40.942525088064066	0
14	13	52.27472598355104	41.64694191390593	0
14	14	53.13903815612283	42.21397022941822	0
14	15	54.1152165437004	42.536590104687654	0
14	16	55.13994770593101	42.651381505541174	0
14	17	56.1683316626546	42.59538692442195	0
14	18	57.172979470078275	42.370846516578894	0
14	19	58.12221676759443	41.97869428087696	0
14	20	58.927766854835895	41.378994379985556	0
14	21	59.46700292100732	40.53643234383433	0
14	22	59.854069694524895	39.585771830004184	0
14	23	60.17567041728814	38.59529707751479	0
14	24	60.41013507692562	37.598596168288815	0
14	25	60.53118882227796	36.609005526968154	0
14	26	60.532303088305575	35.61664838691282	0
14	27	60.391284530356565	34.61989327364592	0
14	28	60.05615721099039	33.65620946229268	0
14	29	59.48959549143972	32.78435884696621	0
14	30	58.78306232092193	32.00665598748558	0
14	31	57.95471909038807	31.36322779116121	0
14	32	57.039999891213405	30.877094353007017	0
14	33	56.04519588251349	30.63210155193805	0
14	34	55.01719475506392	30.65491405779335	0
15	0	51.18521667742981	32.9994478078912	0
15	1	50.59542982830595	33.8028077296263	0
15	2	50.14940210826836	34.70157396576376	0
15	3	49.83842285512252	35.66240893456679	0
15	4	49.673962981022385	36.653283338023726	0
15	5	49.67207761168162	37.63910475994138	0
15	6	49.91306278776448	38.58808335140918	0
15	7	50.384589121374425	39.47579185790728	0
15	8	50.981816464968695	40.31587274431796	0
15	9	51.662564138616915	41.09142503401333	0
15	10	52.43579083129878	41.76651058871991	0
15	11	53.31498563301447	42.27441855316039	0
15	12	54.2991101091974	42.54098625788721	0
15	13	55.33560697844627	42.602309201410435	0
15	14	56.36782027159705	42.50934771319027	0
15	15	57.34571200260453	42.246712140909395	0
15	16	58.21730626514974	41.75215400772147	0
15	17	58.94626063684151	41.060256028700884	0
15	18	59.52955897632696	40.2439491160166	0
15	19	59.99414788367364	39.35987975972214	0
15	20	60.317733474814325	38.41244097432836	0
15	21	60.51081522636741	37.419345626386225	0
15	22	60.59169309241344	36.410381039351606	0
15	23	60.550786326361234	35.417033959305904	0
15	24	60.33676249904638	34.4642334287798	0
15	25	59.90332784029759	33.5785471360679	0
15	26	59.27957195390113	32.77828344330486	0
15	27	58.521016040534526	32.070350037073055	0
15	28	57.65177117589085	31.49910652960441	0
15	29	56.69154663746755	31.100975621313662	0
15	30	55.67148588998673	30.909332404432295	0
15	31	54.63838930043974	30.95739548374849	0
15	32	53.64341125970852	31.235771110418035	0
15	33	52.72526136444419	31.699317251136975	0
15	34	51.90183080481106	32.30226851044539	0
16	0	50.029499796734385	35.08487697426625	0
16	1	49.70560182417873	36.03802071553865	0
16	2	49.47572119305534	37.02891002494121	0
16	3	49.37735507194786	38.04565145371814	0
16	4	49.47206625447034	39.05053539471819	0
16	5	49.820706432880236	39.98601320326509	0
16	6	50.43296818371105	40.789091474073665	0
16	7	51.20139539542085	41.48223343555199	0
16	8	52.08100862797679	42.06712349025143	0
16	9	53.03272016610901	42.5211444353626	0
16	10	54.02212764692264	42.84426409635025	0
16	11	55.05090726081321	43.01632053173909	0
16	12	56.09768184382325	43.032793750310326	0
16	13	57.1298799717528	42.89565558772368	0
16	14	58.10235266075281	42.59444631784856	0
16	15	58.91975688541381	42.059121058352154	0
16	16	59.4627430932966	41.22690394832168	0
16	17	59.89044857830857	40.29082966620797	0
16	18	60.256443368388304	39.32086314216998	0
16	19	60.529704436219355	38.33124579151011	0
16	20	60.70368587120794	37.32120028510771	0
16	21	60.75161839152165	36.30221863740036	0
16	22	60.63753055128003	35.30130889004208	0
16	23	60.33762099348997	34.34884005608181	0
16	24	59.83258136852151	33.486683484460336	0
16	25	59.15336546878345	32.74213461594488	0
16	26	58.33058127871642	32.11179640806935	0
16	27	57.41642921528444	31.579195176511927	0
16	28	56.42688586114792	31.19819777990958	0
16	29	55.38691829000722	31.029753916917095	0
16	30	54.33661529757037	31.10797616151909	0
16	31	53.32465700449614	31.41165954563864	0
16	32	52.397260402992444	31.90074200604504	0
16	33	51.5939351326465	32.545727954485365	0
16	34	50.93493207077944	33.31325032034172	0
16	35	50.43417592193756	34.17393851224243	0
17	0	49.905550688507006	35.152307963698426	0
17	1	49.59122305520198	36.12192466457508	0
17	2	49.321144319410585	37.12680102151305	0
17	3	49.16395347570173	38.13031732410584	0
17	4	49.294115593245856	39.10486278184203	0
17	5	49.739260405713594	39.99813399576723	0
17	6	50.41169044739371	40.79380068174865	0
17	7	51.20612646675032	41.50883839626308	0
17	8	52.07273214858066	42.14051570423286	0
17	9	52.977189345350475	42.66242228919398	0
17	10	53.900223302430625	43.05173808730724	0
17	11	54.88523675509081	43.19105587930864	0
17	12	55.92383758571645	43.125260018572924	0
17	13	56.97341119798402	42.9112890340413	0
17	14	57.95233827019604	42.540122299942624	0
17	15	58.777337905674294	41.963919618127804	0
17	16	59.38361979403779	41.172228812974865	0
17	17	59.777467128488574	40.24228343411763	0
17	18	60.06862935550498	39.2551144479219	0
17	19	60.284091027955945	38.24642077762946	0
17	20	60.43101082318374	37.22647103541335	0
17	21	60.50982021236121	36.19587092070714	0
17	22	60.49385950188292	35.165885383379944	0
17	23	60.31874055368	34.17066902869695	0
17	24	59.89521051812774	33.27503122289335	0
17	25	59.229245774098864	32.53801530860854	0
17	26	58.37914617726713	31.966737008180775	0
17	27	57.42009756956488	31.53531645366903	0
17	28	56.391794553739416	31.243927658696652	0
17	29	55.331488394225	31.125523902908892	0
17	30	54.27973501396108	31.225769631057776	0
17	31	53.27972317882241	31.538208874302303	0
17	32	52.365175682474835	32.03399391113821	0
17	33	51.55800636355676	32.68736010077383	0
17	34	50.85568621618301	33.43066317967276	0
17	35	50.31728518978058	34.25686514525519	0
18	0	49.584484892916294	35.7423537793914	0
18	1	49.354884824053784	36.72110229802639	0
18	2	49.17510336967886	37.71691758977809	0
18	3	49.1237670868267	38.71107935950412	0
18	4	49.31695919462241	39.681800800182074	0
18	5	49.75408575646463	40.585879484724174	0
18	6	50.393467153482014	41.38893627579037	0
18	7	51.14656687024263	42.104353904518796	0
18	8	51.982914014343706	42.7083252978181	0
18	9	52.86782302597885	43.202771909892896	0
18	10	53.81773080456298	43.51473865906288	0
18	11	54.826716539283886	43.672205841506965	0
18	12	55.87933574598602	43.712341071650094	0
18	13	56.93338572795337	43.635176599926936	0
18	14	57.916723079458905	43.4006386088418	0
18	15	58.742724179448466	42.899513587154104	0
18	16	59.33374898066318	42.11739182124826	0
18	17	59.758077131208715	41.21020747397866	0
18	18	60.08897271388744	40.24867318276413	0
18	19	60.3173556586627	39.25149059926466	0
18	20	60.47299900959678	38.24122311513633	0
18	21	60.563034300294916	37.23154164502671	0
18	22	60.560611363049496	36.22104734222504	0
18	23	60.448354524105845	35.209436727803535	0
18	24	60.22615596386279	34.21740439187604	0
18	25	59.848001759134576	33.29605302209304	0
18	26	59.261760619563276	32.520317024292964	0
18	27	58.4723614943235	31.930474728056197	0
18	28	57.55639811266561	31.49645869292386	0
18	29	56.55782162193308	31.18616732515112	0
18	30	55.51837448621118	31.00476966627033	0
18	31	54.474255764752556	31.016814189602986	0
18	32	53.48360515203338	31.31375541809527	0
18	33	52.58291253023731	31.82716428541581	0
18	34	51.768108238491344	32.47106946116856	0
18	35	51.04489603210905	33.19710906914342	0
18	36	50.427914708161595	33.982276310841655	0
18	37	49.91704108699381	34.818649971832166	0
19	0	49.78586949043138	35.82232178970963	0
19	1	49.50148879948416	36.78791593871162	0
19	2	49.29904313193672	37.77403241375783	0
19	3	49.21565000911092	38.75280944375714	0
19	4	49.384566336324546	39.700448809834306	0
19	5	49.82410648199604	40.586920264413315	0
19	6	50.46517826287269	41.38817839790983	0
19	7	51.19395231526363	42.10460130111364	0
19	8	52.01806173520867	42.66961642845071	0
19	9	52.92403317027372	43.09758741530561	0
19	10	53.90301114303351	43.36638464146707	0
19	11	54.92594871306044	43.482360506216615	0
19	12	55.953416032208274	43.465393562518344	0
19	13	56.948890676408084	43.304627824447444	0
19	14	57.873246816996705	42.96276746229791	0
19	15	58.65819991215304	42.393527746080466	0
19	16	59.2817605652417	41.62568527282906	0
19	17	59.77871055025948	40.750887030798374	0
19	18	60.16944757242156	39.81941544884323	0
19	19	60.40987256020682	38.848143040728424	0
19	20	60.52336649651496	37.858850341612005	0
19	21	60.55698615728197	36.86955278016619	0
19	22	60.52894519312822	35.88461768252823	0
19	23	60.40065035191563	34.903729711833904	0
19	24	60.1185316646298	33.94426971118011	0
19	25	59.653916813625614	33.043022534790985	0
19	26	59.05444434789805	32.22281485899289	0
19	27	58.297229818208464	31.56096796656866	0
19	28	57.407323080840015	31.11665678135512	0
19	29	56.423820613912206	30.89742705981428	0
19	30	55.404450390537036	30.860751147580014	0
19	31	54.39576478284928	30.988338584305488	0
19	32	53.434487253433	31.277736189477658	0
19	33	52.55394617694391	31.74985963903141	0
19	34	51.788959581466585	32.419526182644766	0
19	35	51.14055987065307	33.20738122826566	0
19	36	50.60971910758201	34.05624602106246	0
19	37	50.16201141263255	34.914836083369615	0
20	0	49.64482259651923	36.05568401717268	0
20	1	49.35104376265478	37.01749335492001	0
20	2	49.184659483759454	38.00021315533111	0
20	3	49.20025683334353	39.000782383786955	0
20	4	49.423123013770116	40.000481145218835	0
20	5	49.84546112812707	40.96793360052272	0
20	6	50.47604513993207	41.80786461757835	0
20	7	51.2522940294052	42.48378156469109	0
20	8	52.12915493002881	42.992244032722425	0
20	9	53.0892449758976	43.34340361937405	0
20	10	54.11080053729535	43.57791226793761	0
20	11	55.163241326108746	43.70951949174112	0
20	12	56.20271583473979	43.7082655872981	0
20	13	57.19399074121581	43.508393694668854	0
20	14	58.1054998517269	43.07592665898616	0
20	15	58.890260756038906	42.43653272054355	0
20	16	59.52787093264447	41.64083684474852	0
20	17	60.03662313756568	40.74423048852634	0
20	18	60.39886950653207	39.78287436789999	0
20	19	60.64219326211988	38.79892011639422	0
20	20	60.7885964494034	37.797886385425784	0
20	21	60.854025053376304	36.78320265527494	0
20	22	60.80996833469598	35.76751812504389	0
20	23	60.61309285196298	34.761711512714314	0
20	24	60.26624786265766	33.77547081337764	0
20	25	59.77830195541699	32.84746130403836	0
20	26	59.151488010864426	32.045272739816376	0
20	27	58.34834014132386	31.447486041484844	0
20	28	57.4094547964631	31.05400020560579	0
20	29	56.38534278825662	30.856771557233625	0
20	30	55.33054914479473	30.845782567356704	0
20	31	54.29591952711257	31.024229667478476	0
20	32	53.3216108390314	31.38810652227804	0
20	33	52.43897281162284	31.909536036299727	0
20	34	51.669637287376815	32.569435929442	0
20	35	51.02091729539912	33.33942011030369	0
20	36	50.49136227800773	34.20090479220809	0
20	37	50.03201237535349	35.11288653341128	0
