# Supplementary material for: Cell-wall remodeling drives engulfment during Bacillus subtilis sporulation
Source: eLife. 2016 Nov 17;5:e18657. doi: 10.7554/eLife.18657 (PMC5158138; doi:10.7554/eLife.18657)
Supplement: Supplementary file 2. — DOI: http://dx.doi.org/10.7554/eLife.18657.026 [file elife-18657-supp2.zip › image_analysis_example/forespsore_volume_surface.nb]

(* Content-type: application/mathematica *)

(*** Wolfram Notebook File ***)
(* http://www.wolfram.com/nb *)

(* CreatedBy='Mathematica 7.0' *)

(*CacheID: 234*)
(* Internal cache information:
NotebookFileLineBreakTest
NotebookFileLineBreakTest
NotebookDataPosition[       145,          7]
NotebookDataLength[     64187,       1598]
NotebookOptionsPosition[     61807,       1522]
NotebookOutlinePosition[     62179,       1538]
CellTagsIndexPosition[     62136,       1535]
WindowFrame->Normal*)

(* Beginning of Notebook Content *)
Notebook[{
Cell[BoxData[
 RowBox[{"(*", 
  RowBox[{
  "Here", " ", "is", " ", "a", " ", "Mathematica", " ", "code", " ", "to", 
   " ", "calculate", " ", "forespore", " ", "volume", " ", "and", " ", 
   "surface", " ", "area", " ", "over", " ", 
   RowBox[{"time", ".", " ", "For"}], " ", "details", " ", "see", " ", 
   "supplememntary", " ", 
   RowBox[{"material", ".", " ", "User"}], " ", "should", " ", "make", " ", 
   "sure", " ", "that", " ", "the", " ", "snake", " ", "files", " ", "for", 
   " ", "mother", " ", "cell", " ", "and", " ", "forespore", " ", "are", " ", 
   "in", " ", "the", " ", "same", " ", "directory", " ", "as", " ", "this", 
   " ", "Mathematica", " ", "notebook", " ", 
   RowBox[{"file", ".", " ", "Snake"}], " ", "files", " ", "were", " ", 
   "obtained", " ", "using", " ", "ImageJ", " ", 
   RowBox[{"plugin", " ", "'"}], 
   RowBox[{"JFilament", "'"}], " ", 
   RowBox[{
    RowBox[{"(", 
     RowBox[{
      RowBox[{"Smith", " ", "MB"}], ",", " ", 
      RowBox[{"Li", " ", "H"}], ",", " ", 
      RowBox[{"Shen", " ", "T"}], ",", " ", 
      RowBox[{"Huang", " ", "X"}], ",", " ", 
      RowBox[{"Yusuf", " ", "E"}], ",", " ", 
      RowBox[{"et", " ", 
       RowBox[{"al", ".", " ", 
        RowBox[{"(", "2010", ")"}]}], " ", "Segmentation", " ", "and", "\n", 
       "tracking", " ", "of", " ", "cytoskeletal", " ", "filaments", " ", 
       "using", " ", "open", " ", "active", " ", "contours"}], ",", " ", 
      RowBox[{
       RowBox[{"Cytoskeleton", " ", "67"}], ":", "693"}], "\[Dash]", "705"}], 
     ")"}], "."}]}], " ", "*)"}]], "Input",
 CellChangeTimes->{{3.6757622851126537`*^9, 3.675762442370368*^9}, {
  3.675763577347597*^9, 3.67576360645298*^9}, {3.6757636739940443`*^9, 
  3.67576375896583*^9}, {3.675767285735744*^9, 3.675767289735756*^9}, {
  3.67576734869095*^9, 3.675767412590845*^9}, {3.675767461745924*^9, 
  3.675767470497864*^9}, {3.67576755469492*^9, 3.675767576295847*^9}}],

Cell[BoxData[
 RowBox[{
  RowBox[{"SetDirectory", "[", 
   RowBox[{"NotebookDirectory", "[", "]"}], "]"}], ";"}]], "Input",
 CellChangeTimes->{{3.4843101143481283`*^9, 3.484310123567055*^9}, 
   3.4843214295497513`*^9, {3.4843295132222342`*^9, 3.4843295197692347`*^9}, {
   3.4843302520489197`*^9, 3.4843302542364616`*^9}, {3.484407732671875*^9, 
   3.484407736828125*^9}, {3.4845815486875*^9, 3.48458155109375*^9}, {
   3.4845817961875*^9, 3.484581798484375*^9}, {3.48458196025*^9, 
   3.4845819618125*^9}, {3.485017328102869*^9, 3.485017330149783*^9}, {
   3.4850996470994787`*^9, 3.48509965344335*^9}, 3.4851704255348682`*^9, {
   3.487079069491392*^9, 3.4870790717101564`*^9}, {3.490975479357835*^9, 
   3.49097548152971*^9}, {3.490975911951585*^9, 3.490975913514085*^9}, {
   3.490985981295335*^9, 3.490985982764085*^9}, {3.4910800832090497`*^9, 
   3.4910800847402997`*^9}, {3.4919303803056355`*^9, 
   3.4919304009465246`*^9}, {3.492273518768589*^9, 3.49227352042486*^9}, {
   3.5592998974514437`*^9, 3.559299897651132*^9}, {3.559299934601245*^9, 
   3.5592999431789827`*^9}, 3.675764404555335*^9}],

Cell[CellGroupData[{

Cell[BoxData[
 RowBox[{"files", "=", 
  RowBox[{"FileNames", "[", "\"\<*.txt\>\"", "]"}]}]], "Input",
 CellChangeTimes->{{3.559301454279484*^9, 3.559301456490139*^9}, {
  3.559301493594988*^9, 3.559301501572095*^9}, {3.559368199657714*^9, 
  3.559368204036747*^9}, {3.640951818512842*^9, 3.640951818718543*^9}}],

Cell[BoxData[
 RowBox[{"{", 
  RowBox[{"\<\"FS_snake.txt\"\>", ",", "\<\"MC_snake.txt\"\>"}], 
  "}"}]], "Output",
 CellChangeTimes->{
  3.559301457104797*^9, {3.559301494750128*^9, 3.5593015029094887`*^9}, 
   3.5593070958406973`*^9, 3.559307233611741*^9, 3.5593073570252733`*^9, 
   3.559307695159375*^9, 3.559307865177285*^9, 3.55930825757444*^9, 
   3.559308387189733*^9, 3.559309711402028*^9, 3.559309901596966*^9, 
   3.5593682055441647`*^9, 3.559380733650764*^9, 3.5593808020947943`*^9, 
   3.559380879030806*^9, 3.559381551891527*^9, 3.5593817629897127`*^9, 
   3.559387526319326*^9, 3.559387659379593*^9, 3.559457596571247*^9, 
   3.5594702457624903`*^9, 3.559470940155661*^9, 3.559473012661145*^9, 
   3.559543233230871*^9, 3.5595437262632*^9, {3.5595571915237417`*^9, 
   3.5595572040429907`*^9}, 3.559558982851225*^9, 3.559559488882864*^9, 
   3.559559539501004*^9, 3.5595625476915894`*^9, 3.5595647394441023`*^9, 
   3.559645064169932*^9, 3.559645111638097*^9, 3.559646532632292*^9, 
   3.559646615206525*^9, 3.559887047913536*^9, 3.559889005689735*^9, 
   3.559890807123117*^9, 3.559894968208584*^9, 3.559904213302301*^9, 
   3.559904491936139*^9, 3.5599063027388773`*^9, 3.559906363002117*^9, {
   3.559907085250545*^9, 3.5599070971217737`*^9}, 3.559907528171631*^9, 
   3.559907559457427*^9, 3.5599076413874197`*^9, 3.559908027550795*^9, 
   3.559998107344853*^9, 3.560064321811034*^9, 3.5671556094182463`*^9, 
   3.567157973294449*^9, 3.5671623962654753`*^9, 3.598361631370644*^9, 
   3.5985980568725758`*^9, 3.598603227609933*^9, 3.598609072135109*^9, 
   3.5986117974260817`*^9, 3.640946295143269*^9, {3.640948091192582*^9, 
   3.640948116709428*^9}, 3.640951753922381*^9, 3.640951821751178*^9, 
   3.640953035336125*^9, 3.64095307736172*^9, 3.640953148429617*^9, 
   3.640953276956882*^9, {3.640953383540921*^9, 3.6409533927668667`*^9}, 
   3.640953504947331*^9, 3.640953640281262*^9, 3.640953800755978*^9, 
   3.6409539199183683`*^9, 3.640954471128614*^9, 3.640954504197476*^9, 
   3.640956207272517*^9, 3.6409562952526913`*^9, 3.640956343458797*^9, 
   3.641019687022518*^9, 3.641021222438449*^9, 3.641107076295435*^9, 
   3.641115383734812*^9, 3.64111727649233*^9, 3.641124446391926*^9, 
   3.655826383894781*^9, 3.655902437589427*^9, 3.656153355373176*^9, 
   3.6732670308228903`*^9, 3.675580054892479*^9, 3.675581241142126*^9, 
   3.675582470724021*^9, 3.675684347734223*^9, 3.675685253359147*^9, 
   3.675685851351387*^9, {3.675685882883252*^9, 3.675685905008939*^9}, 
   3.675763746106365*^9, 3.6757638664121523`*^9}]
}, Open  ]],

Cell[BoxData[
 RowBox[{
  RowBox[{"dt", "=", 
   RowBox[{"1", "/", "12"}]}], ";"}]], "Input",
 CellChangeTimes->{{3.636365429468099*^9, 3.636365453073536*^9}}],

Cell[BoxData[
 RowBox[{
  RowBox[{
   RowBox[{"dx", "=", 
    RowBox[{"1", "/", "15.603"}]}], ";"}], 
  RowBox[{"(*", 
   RowBox[{"15.603", " ", "pixels", " ", "per", " ", "micron"}], 
   "*)"}]}]], "Input",
 CellChangeTimes->{{3.639304070891163*^9, 3.639304135120948*^9}, 
   3.641021192088544*^9}],

Cell[BoxData[
 RowBox[{
  RowBox[{"a", "=", 
   RowBox[{
    RowBox[{"ToExpression", "[", 
     RowBox[{"Import", "[", 
      RowBox[{
       RowBox[{"files", "[", 
        RowBox[{"[", "2", "]"}], "]"}], ",", "\"\<Data\>\""}], "]"}], "]"}], 
    "[", 
    RowBox[{"[", 
     RowBox[{"12", ";;", 
      RowBox[{"-", "1"}]}], "]"}], "]"}]}], ";"}]], "Input",
 CellChangeTimes->{{3.559369500916854*^9, 3.559369542576062*^9}, 
   3.55937150493254*^9, {3.559380798073822*^9, 3.5593808093107367`*^9}, {
   3.559380897910532*^9, 3.559380928583506*^9}, {3.559381062350428*^9, 
   3.55938107604603*^9}, {3.559381116447447*^9, 3.559381132846712*^9}, {
   3.559559518656654*^9, 3.559559518863349*^9}, {3.5596465383536*^9, 
   3.5596465384981537`*^9}, 3.569738948171598*^9, {3.6363633904631023`*^9, 
   3.636363449772135*^9}, {3.63636350291145*^9, 3.636363503087227*^9}, 
   3.636363747757753*^9}],

Cell[BoxData[
 RowBox[{
  RowBox[{"SortSnakesTime", "[", "x_", "]"}], ":=", 
  RowBox[{"Module", "[", 
   RowBox[{
    RowBox[{"{", "k", "}"}], ",", "\n", "\t\t", 
    RowBox[{
     RowBox[{"k", "=", 
      RowBox[{"Length", "[", "x", "]"}]}], ";", "\[IndentingNewLine]", 
     "\t    ", 
     RowBox[{"w", "=", 
      RowBox[{"{", "}"}]}], ";", "\[IndentingNewLine]", "\t    ", 
     RowBox[{"ww", "=", 
      RowBox[{"{", "}"}]}], ";", "\t", "\[IndentingNewLine]", "\t    ", 
     RowBox[{"xx", "=", 
      RowBox[{"{", "}"}]}], ";", "\t", "\[IndentingNewLine]", "\t    ", 
     RowBox[{"m", "=", 
      RowBox[{"{", "}"}]}], ";", "\t", "\n", "\t\t", 
     RowBox[{"Do", "[", 
      RowBox[{
       RowBox[{"If", "[", 
        RowBox[{
         RowBox[{
          RowBox[{"x", "[", 
           RowBox[{"[", 
            RowBox[{
             RowBox[{"i", "+", "1"}], ",", "1"}], "]"}], "]"}], ">", 
          RowBox[{"x", "[", 
           RowBox[{"[", 
            RowBox[{"i", ",", "1"}], "]"}], "]"}]}], ",", 
         RowBox[{"AppendTo", "[", 
          RowBox[{"w", ",", "i"}], "]"}]}], "]"}], ",", 
       RowBox[{"{", 
        RowBox[{"i", ",", "1", ",", 
         RowBox[{"k", "-", "1"}]}], "}"}]}], "]"}], ";", 
     "\[IndentingNewLine]", "\t    ", 
     RowBox[{"PrependTo", "[", 
      RowBox[{"w", ",", "0"}], "]"}], ";", "\[IndentingNewLine]", "\t    ", 
     RowBox[{"AppendTo", "[", 
      RowBox[{"w", ",", "k"}], "]"}], ";", "\t\t", "\[IndentingNewLine]", 
     RowBox[{"Do", "[", 
      RowBox[{
       RowBox[{"AppendTo", "[", 
        RowBox[{"xx", ",", 
         RowBox[{"{", 
          RowBox[{
           RowBox[{"x", "[", 
            RowBox[{"[", 
             RowBox[{"i", ",", "3"}], "]"}], "]"}], ",", 
           RowBox[{"x", "[", 
            RowBox[{"[", 
             RowBox[{"i", ",", "4"}], "]"}], "]"}]}], "}"}]}], "]"}], ",", 
       RowBox[{"{", 
        RowBox[{"i", ",", "1", ",", 
         RowBox[{"Length", "[", "x", "]"}]}], "}"}]}], "]"}], ";", 
     "\[IndentingNewLine]", 
     RowBox[{"Do", "[", 
      RowBox[{
       RowBox[{"AppendTo", "[", 
        RowBox[{"m", ",", 
         RowBox[{"xx", "[", 
          RowBox[{"[", 
           RowBox[{
            RowBox[{"(", 
             RowBox[{
              RowBox[{"w", "[", 
               RowBox[{"[", "jj", "]"}], "]"}], "+", "1"}], ")"}], ";;", 
            RowBox[{"(", 
             RowBox[{"w", "[", 
              RowBox[{"[", 
               RowBox[{"jj", "+", "1"}], "]"}], "]"}], ")"}]}], "]"}], 
          "]"}]}], "]"}], ",", 
       RowBox[{"{", 
        RowBox[{"jj", ",", "1", ",", 
         RowBox[{
          RowBox[{"Length", "[", "w", "]"}], "-", "1"}]}], "}"}]}], "]"}], 
     ";", "\t    \t   ", "\[IndentingNewLine]", "m"}]}], "]"}]}]], "Input",
 CellChangeTimes->{{3.485172650233832*^9, 3.4851726509057198`*^9}, {
   3.4851727415324597`*^9, 3.485172750501382*^9}, {3.485172976490096*^9, 
   3.4851730017874565`*^9}, {3.485173129743038*^9, 3.485173175134535*^9}, {
   3.4851732313543644`*^9, 3.4851733647631755`*^9}, {3.4851734100140443`*^9, 
   3.4851735076252937`*^9}, {3.4851735987520432`*^9, 
   3.4851736216743584`*^9}, {3.4851736525187006`*^9, 
   3.4851736526749535`*^9}, {3.4851740524951296`*^9, 
   3.4851740630578327`*^9}, {3.4851741024804645`*^9, 3.485174111715017*^9}, {
   3.4851741750287323`*^9, 3.4851741768568926`*^9}, {3.4851743063281283`*^9, 
   3.4851743068437634`*^9}, {3.4851744987380724`*^9, 
   3.4851749460904117`*^9}, {3.4851750130916977`*^9, 3.485175013669834*^9}, {
   3.4851755428206186`*^9, 3.485175545930053*^9}, {3.4851756274628687`*^9, 
   3.4851756352286425`*^9}, {3.4851756823232965`*^9, 
   3.4851757478089294`*^9}, {3.485175811466401*^9, 3.4851758142945805`*^9}, {
   3.4851758453733025`*^9, 3.4851759635005703`*^9}, {3.485176000407529*^9, 
   3.4851760567679863`*^9}, {3.4851761125190563`*^9, 
   3.4851762143960123`*^9}, {3.485176245818491*^9, 3.4851762633188267`*^9}, {
   3.4851763278200655`*^9, 3.4851763847117825`*^9}, 3.4851768275484095`*^9, {
   3.485176992035943*^9, 3.485177043302552*^9}, {3.48517716299235*^9, 
   3.485177179320789*^9}, {3.4851772386813035`*^9, 3.48517725674415*^9}, {
   3.485177432153768*^9, 3.485177460654315*^9}, {3.4858784684487004`*^9, 
   3.4858784712612543`*^9}, {3.4858873779010086`*^9, 3.4858873899793653`*^9}, 
   3.4858874957313957`*^9, {3.559369370863339*^9, 3.5593694003945827`*^9}, {
   3.559369568773041*^9, 3.5593695746254272`*^9}, 3.559369611536709*^9}],

Cell[BoxData[
 RowBox[{
  RowBox[{"mother", "=", 
   RowBox[{"SortSnakesTime", "[", "a", "]"}]}], ";"}]], "Input",
 CellChangeTimes->{{3.485887483778041*^9, 3.485887508919149*^9}, {
   3.485887578092352*^9, 3.485887579920512*^9}, 3.559368827707518*^9, {
   3.559369152221405*^9, 3.5593691785214577`*^9}, {3.5593695872330627`*^9, 
   3.559369587496273*^9}, 3.559369782906748*^9, {3.559381137284514*^9, 
   3.559381138004272*^9}}],

Cell[CellGroupData[{

Cell[BoxData[
 RowBox[{"Length", "[", "mother", "]"}]], "Input",
 CellChangeTimes->{{3.559645154059105*^9, 3.559645159755043*^9}}],

Cell[BoxData["20"], "Output",
 CellChangeTimes->{
  3.559645160252283*^9, 3.559646545865117*^9, 3.559646620188962*^9, 
   3.5598870540364103`*^9, 3.5598890108658524`*^9, 3.559890811994896*^9, 
   3.5598949732716017`*^9, 3.559904219121373*^9, 3.5599044969065104`*^9, 
   3.5599063079146633`*^9, 3.5599063679368896`*^9, 3.559907647149975*^9, 
   3.55990803333043*^9, 3.559998113294839*^9, 3.5600643276652193`*^9, 
   3.567155616342557*^9, 3.5671579803114443`*^9, 3.567162402689917*^9, 
   3.598361640355093*^9, 3.598598065760953*^9, 3.598603235344193*^9, 
   3.598609078520197*^9, 3.5986118069078836`*^9, 3.640946303787607*^9, {
   3.640948097990687*^9, 3.6409481241069527`*^9}, 3.640951828819562*^9, 
   3.640953035659822*^9, 3.640953077707006*^9, 3.640953148782475*^9, 
   3.6409532773693943`*^9, {3.640953383853001*^9, 3.6409533930325623`*^9}, 
   3.640953505254071*^9, 3.640953640733625*^9, 3.640953801014756*^9, 
   3.640953920266861*^9, 3.6409544716912003`*^9, 3.6409562076513567`*^9, 
   3.640956295519005*^9, 3.6409563439245996`*^9, 3.641019687406941*^9, 
   3.6410212227418222`*^9, 3.641107076765493*^9, 3.641115384312101*^9, 
   3.641117276900773*^9, 3.641124446678155*^9, 3.655826384946394*^9, 
   3.655902438224578*^9, 3.656153355808079*^9, 3.673267031534821*^9, 
   3.675580060548711*^9, 3.675581254304778*^9, 3.675582471338771*^9, 
   3.675684359226884*^9, 3.675685253880932*^9, 3.675685851902178*^9, {
   3.675685883129127*^9, 3.675685905236353*^9}, 3.675763783070038*^9, 
   3.675763867127801*^9}]
}, Open  ]],

Cell[CellGroupData[{

Cell[BoxData[
 RowBox[{"files", "=", 
  RowBox[{"FileNames", "[", "\"\<*.txt\>\"", "]"}]}]], "Input",
 CellChangeTimes->{{3.559301454279484*^9, 3.559301456490139*^9}, {
   3.559301493594988*^9, 3.559301501572095*^9}, {3.559368199657714*^9, 
   3.559368204036747*^9}, 3.55964515179918*^9, {3.6409518328318043`*^9, 
   3.640951834191205*^9}}],

Cell[BoxData[
 RowBox[{"{", 
  RowBox[{"\<\"FS_snake.txt\"\>", ",", "\<\"MC_snake.txt\"\>"}], 
  "}"}]], "Output",
 CellChangeTimes->{
  3.559301457104797*^9, {3.559301494750128*^9, 3.5593015029094887`*^9}, 
   3.5593070958406973`*^9, 3.559307233611741*^9, 3.5593073570252733`*^9, 
   3.559307695159375*^9, 3.559307865177285*^9, 3.55930825757444*^9, 
   3.559308387189733*^9, 3.559309711402028*^9, 3.559309901596966*^9, 
   3.5593682055441647`*^9, 3.5593717362365417`*^9, 3.559371856364452*^9, 
   3.559371981279521*^9, 3.5593817911968517`*^9, 3.5593875324832773`*^9, 
   3.5593876698077517`*^9, 3.559457603369341*^9, 3.5594702524078197`*^9, 
   3.55947094538207*^9, 3.559473017814571*^9, 3.559543238441719*^9, 
   3.5595437314163933`*^9, 3.559557211393126*^9, 3.5595589843306847`*^9, 
   3.5595595455593843`*^9, 3.55956255372003*^9, 3.5595647464538813`*^9, 
   3.559645164194075*^9, 3.559646545937427*^9, 3.559646620207182*^9, 
   3.559887054132536*^9, 3.559889010882929*^9, 3.559890812012108*^9, 
   3.559894973288456*^9, 3.5599042191384363`*^9, 3.5599044969240227`*^9, 
   3.559906307932312*^9, 3.559906367954707*^9, 3.559907595736215*^9, 
   3.5599076471683407`*^9, 3.559908033347681*^9, 3.559998113312364*^9, 
   3.560064327683312*^9, 3.567155616360849*^9, 3.567157980329596*^9, 
   3.567162402707263*^9, 3.598361640367505*^9, 3.598598065851569*^9, 
   3.5986032353563633`*^9, 3.598609078532342*^9, 3.59861180696504*^9, 
   3.640946303804782*^9, {3.64094809801433*^9, 3.6409481241813507`*^9}, 
   3.640951835018444*^9, 3.640953035676817*^9, 3.640953077723776*^9, 
   3.640953148870023*^9, 3.640953277386117*^9, {3.640953383875387*^9, 
   3.640953393049143*^9}, 3.640953505329535*^9, 3.640953640831637*^9, 
   3.6409538010316677`*^9, 3.640953920289022*^9, 3.64095447176827*^9, 
   3.640956207668004*^9, 3.6409562955353107`*^9, 3.640956343942381*^9, 
   3.641019687424039*^9, 3.6410212227591887`*^9, 3.641107076827117*^9, 
   3.6411153843876038`*^9, 3.64111727698031*^9, 3.641124446700098*^9, 
   3.655826385046011*^9, 3.6559024383235817`*^9, 3.656153355854609*^9, 
   3.6732670315768538`*^9, 3.675580061354363*^9, 3.675581255743908*^9, 
   3.675582471386879*^9, 3.6756843611869*^9, 3.67568525399286*^9, 
   3.6756858520318623`*^9, {3.675685883176271*^9, 3.675685905296139*^9}, 
   3.675763784510191*^9, 3.675763867245584*^9}]
}, Open  ]],

Cell[BoxData[
 RowBox[{
  RowBox[{"aa", "=", 
   RowBox[{
    RowBox[{"ToExpression", "[", 
     RowBox[{"Import", "[", 
      RowBox[{
       RowBox[{"files", "[", 
        RowBox[{"[", "1", "]"}], "]"}], ",", "\"\<Data\>\""}], "]"}], "]"}], 
    "[", 
    RowBox[{"[", 
     RowBox[{"12", ";;", 
      RowBox[{"-", "1"}]}], "]"}], "]"}]}], ";"}]], "Input",
 CellChangeTimes->{{3.559369500916854*^9, 3.559369542576062*^9}, 
   3.55937150493254*^9, 3.559371747129725*^9, {3.5593720111376534`*^9, 
   3.559372043209016*^9}, {3.559381806542403*^9, 3.5593818140355453`*^9}, 
   3.559559537743568*^9, {3.559646551082273*^9, 3.559646551247816*^9}, 
   3.5599075940334053`*^9, {3.640951848141168*^9, 3.640951851164658*^9}}],

Cell[BoxData[
 RowBox[{
  RowBox[{"forespore", "=", 
   RowBox[{"SortSnakesTime", "[", "aa", "]"}]}], ";"}]], "Input",
 CellChangeTimes->{{3.485887483778041*^9, 3.485887508919149*^9}, {
   3.485887578092352*^9, 3.485887579920512*^9}, 3.559368827707518*^9, {
   3.559369152221405*^9, 3.5593691785214577`*^9}, {3.5593695872330627`*^9, 
   3.559369587496273*^9}, 3.559369782906748*^9, {3.559371754648306*^9, 
   3.559371757854677*^9}, {3.559381818586062*^9, 3.559381818922572*^9}, {
   3.559381862961235*^9, 3.559381864472837*^9}, 3.675763812203435*^9}],

Cell[CellGroupData[{

Cell[BoxData[
 RowBox[{"Manipulate", "[", 
  RowBox[{
   RowBox[{"ListPlot", "[", 
    RowBox[{
     RowBox[{"{", 
      RowBox[{
       RowBox[{"mother", "[", 
        RowBox[{"[", "i", "]"}], "]"}], ",", 
       RowBox[{"forespore", "[", 
        RowBox[{"[", "i", "]"}], "]"}]}], "}"}], ",", 
     RowBox[{"AspectRatio", "\[Rule]", "1"}], ",", 
     RowBox[{"PlotRange", "\[Rule]", 
      RowBox[{"{", 
       RowBox[{
        RowBox[{"{", 
         RowBox[{"0", ",", "100"}], "}"}], ",", 
        RowBox[{"{", 
         RowBox[{"0", ",", "100"}], "}"}]}], "}"}]}]}], "]"}], ",", 
   RowBox[{"{", 
    RowBox[{"i", ",", "1", ",", 
     RowBox[{"Length", "[", "mother", "]"}], ",", "1"}], "}"}]}], 
  "]"}]], "Input",
 CellChangeTimes->{{3.5593695936685753`*^9, 3.5593695957832003`*^9}, {
   3.5593696329918947`*^9, 3.559369671892274*^9}, {3.55937008119446*^9, 
   3.559370094082981*^9}, {3.559371543150835*^9, 3.559371590286893*^9}, {
   3.559372062002564*^9, 3.559372110798793*^9}, {3.559381876746015*^9, 
   3.559381889057132*^9}, 3.5594575929078083`*^9, {3.559645185094083*^9, 
   3.5596451906446*^9}, {3.675684372044743*^9, 3.675684373529388*^9}, 
   3.675763813188006*^9}],

Cell[BoxData[
 TagBox[
  StyleBox[
   DynamicModuleBox[{$CellContext`i$$ = 20, Typeset`show$$ = True, 
    Typeset`bookmarkList$$ = {}, Typeset`bookmarkMode$$ = "Menu", 
    Typeset`animator$$, Typeset`animvar$$ = 1, Typeset`name$$ = 
    "\"untitled\"", Typeset`specs$$ = {{
      Hold[$CellContext`i$$], 1, 20, 1}}, Typeset`size$$ = {
    432., {209., 216.}}, Typeset`update$$ = 0, Typeset`initDone$$, 
    Typeset`skipInitDone$$ = True, $CellContext`i$8730$$ = 0}, 
    DynamicBox[Manipulate`ManipulateBoxes[
     1, StandardForm, "Variables" :> {$CellContext`i$$ = 1}, 
      "ControllerVariables" :> {
        Hold[$CellContext`i$$, $CellContext`i$8730$$, 0]}, 
      "OtherVariables" :> {
       Typeset`show$$, Typeset`bookmarkList$$, Typeset`bookmarkMode$$, 
        Typeset`animator$$, Typeset`animvar$$, Typeset`name$$, 
        Typeset`specs$$, Typeset`size$$, Typeset`update$$, Typeset`initDone$$,
         Typeset`skipInitDone$$}, "Body" :> ListPlot[{
         Part[$CellContext`mother, $CellContext`i$$], 
         Part[$CellContext`forespore, $CellContext`i$$]}, AspectRatio -> 1, 
        PlotRange -> {{0, 100}, {0, 100}}], 
      "Specifications" :> {{$CellContext`i$$, 1, 20, 1}}, "Options" :> {}, 
      "DefaultOptions" :> {}],
     ImageSizeCache->{485., {258., 266.}},
     SingleEvaluation->True],
    Deinitialization:>None,
    DynamicModuleValues:>{},
    SynchronousInitialization->True,
    UndoTrackedVariables:>{Typeset`show$$, Typeset`bookmarkMode$$},
    UnsavedVariables:>{Typeset`initDone$$},
    UntrackedVariables:>{Typeset`size$$}], "Manipulate",
   Deployed->True,
   StripOnInput->False],
  Manipulate`InterpretManipulate[1]]], "Output",
 CellChangeTimes->{{3.5593695963092537`*^9, 3.5593696723474417`*^9}, 
   3.559370094859527*^9, {3.5593715774396753`*^9, 3.5593716033692713`*^9}, 
   3.559372068159872*^9, 3.559372111502653*^9, 3.559381890169845*^9, 
   3.559387533771038*^9, 3.5593876741628923`*^9, 3.559457604582795*^9, 
   3.559470253770936*^9, 3.5594709465155478`*^9, 3.5594730190360813`*^9, 
   3.5595432396785097`*^9, 3.559543732530233*^9, 3.559557212461355*^9, 
   3.559558992172369*^9, 3.5595595466508102`*^9, 3.5595625547885103`*^9, 
   3.5595647474751472`*^9, {3.559645179696546*^9, 3.559645191225799*^9}, 
   3.559646558449255*^9, 3.559646621421867*^9, 3.559887055370738*^9, 
   3.559889012183503*^9, 3.5598908132814827`*^9, 3.559894974527574*^9, 
   3.55990422046542*^9, 3.559904498165976*^9, 3.559906309193139*^9, 
   3.559906369209173*^9, 3.559907648299403*^9, 3.559908034357176*^9, 
   3.559998114206582*^9, 3.560064328884705*^9, 3.56715561747193*^9, 
   3.567157981438179*^9, 3.567162403849309*^9, 3.59836164234203*^9, 
   3.5985980673709793`*^9, 3.598603236826766*^9, 3.598609079744603*^9, 
   3.5986118084740667`*^9, 3.640946305245801*^9, {3.640948099288113*^9, 
   3.6409481254691887`*^9}, 3.640951862933083*^9, 3.6409530358510103`*^9, 
   3.640953077892642*^9, 3.6409531490962553`*^9, 3.6409532776265097`*^9, {
   3.640953384075554*^9, 3.64095339326528*^9}, 3.640953505606166*^9, 
   3.6409536410721693`*^9, 3.6409538013790827`*^9, 3.640953920512065*^9, 
   3.640954472009143*^9, 3.640956207891868*^9, 3.640956295765765*^9, 
   3.640956344158296*^9, 3.641019687652865*^9, 3.641021222978031*^9, 
   3.641107077133827*^9, 3.641115384628153*^9, 3.641117277297744*^9, 
   3.6411244468725977`*^9, 3.655826385956686*^9, 3.655902438616897*^9, 
   3.6561533561023817`*^9, 3.6732670321154346`*^9, 3.675580065098472*^9, 
   3.675581258932954*^9, 3.675582471637331*^9, {3.675684366070469*^9, 
   3.67568437455427*^9}, 3.675685254325633*^9, 3.67568585239513*^9, {
   3.675685883324626*^9, 3.675685905459454*^9}, 3.6757638675618563`*^9}]
}, Open  ]],

Cell[BoxData[
 RowBox[{
  RowBox[{"centarmassMother", "=", 
   RowBox[{"Table", "[", 
    RowBox[{
     RowBox[{"{", 
      RowBox[{
       RowBox[{"Mean", "[", 
        RowBox[{"mother", "[", 
         RowBox[{"[", 
          RowBox[{"i", ",", 
           RowBox[{"1", ";;", 
            RowBox[{"Length", "[", 
             RowBox[{"mother", "[", 
              RowBox[{"[", "i", "]"}], "]"}], "]"}]}], ",", "1"}], "]"}], 
         "]"}], "]"}], ",", 
       RowBox[{"Mean", "[", 
        RowBox[{"mother", "[", 
         RowBox[{"[", 
          RowBox[{"i", ",", 
           RowBox[{"1", ";;", 
            RowBox[{"Length", "[", 
             RowBox[{"mother", "[", 
              RowBox[{"[", "i", "]"}], "]"}], "]"}]}], ",", "2"}], "]"}], 
         "]"}], "]"}]}], "}"}], ",", 
     RowBox[{"{", 
      RowBox[{"i", ",", "1", ",", 
       RowBox[{"Length", "[", "mother", "]"}]}], "}"}]}], "]"}]}], 
  ";"}]], "Input",
 CellChangeTimes->{{3.5593726226528378`*^9, 3.55937275033313*^9}, {
   3.559381901739975*^9, 3.559381920058262*^9}, 3.5596452171808443`*^9}],

Cell[BoxData[
 RowBox[{
  RowBox[{"centarmassForespore", "=", 
   RowBox[{"Table", "[", 
    RowBox[{
     RowBox[{"{", 
      RowBox[{
       RowBox[{"Mean", "[", 
        RowBox[{"forespore", "[", 
         RowBox[{"[", 
          RowBox[{"i", ",", 
           RowBox[{"1", ";;", 
            RowBox[{"Length", "[", 
             RowBox[{"forespore", "[", 
              RowBox[{"[", "i", "]"}], "]"}], "]"}]}], ",", "1"}], "]"}], 
         "]"}], "]"}], ",", 
       RowBox[{"Mean", "[", 
        RowBox[{"forespore", "[", 
         RowBox[{"[", 
          RowBox[{"i", ",", 
           RowBox[{"1", ";;", 
            RowBox[{"Length", "[", 
             RowBox[{"forespore", "[", 
              RowBox[{"[", "i", "]"}], "]"}], "]"}]}], ",", "2"}], "]"}], 
         "]"}], "]"}]}], "}"}], ",", 
     RowBox[{"{", 
      RowBox[{"i", ",", "1", ",", 
       RowBox[{"Length", "[", "forespore", "]"}]}], "}"}]}], "]"}]}], 
  ";"}]], "Input",
 CellChangeTimes->{{3.5593731620028143`*^9, 3.559373201746216*^9}, {
   3.559381928371285*^9, 3.559381950804964*^9}, 3.559382392345868*^9, 
   3.559645220893239*^9, {3.6757638248733683`*^9, 3.675763841799469*^9}}],

Cell[CellGroupData[{

Cell[BoxData[
 RowBox[{"Manipulate", "[", 
  RowBox[{
   RowBox[{"Show", "[", 
    RowBox[{
     RowBox[{"Graphics", "[", 
      RowBox[{"Line", "[", 
       RowBox[{"{", 
        RowBox[{
         RowBox[{"centarmassMother", "[", 
          RowBox[{"[", "i", "]"}], "]"}], ",", 
         RowBox[{"centarmassForespore", "[", 
          RowBox[{"[", "i", "]"}], "]"}]}], "}"}], "]"}], "]"}], ",", 
     RowBox[{"{", 
      RowBox[{"ListPlot", "[", 
       RowBox[{
        RowBox[{"{", 
         RowBox[{
          RowBox[{"mother", "[", 
           RowBox[{"[", "i", "]"}], "]"}], ",", 
          RowBox[{"forespore", "[", 
           RowBox[{"[", "i", "]"}], "]"}]}], "}"}], ",", 
        RowBox[{"AspectRatio", "\[Rule]", "1"}], ",", 
        RowBox[{"PlotRange", "\[Rule]", 
         RowBox[{"{", 
          RowBox[{
           RowBox[{"{", 
            RowBox[{"0", ",", "300"}], "}"}], ",", 
           RowBox[{"{", 
            RowBox[{"0", ",", "420"}], "}"}]}], "}"}]}]}], "]"}], "}"}]}], 
    "]"}], ",", 
   RowBox[{"{", 
    RowBox[{"i", ",", "1", ",", 
     RowBox[{"Length", "[", "forespore", "]"}], ",", "1"}], "}"}]}], 
  "]"}]], "Input",
 CellChangeTimes->{{3.559372803826995*^9, 3.5593728118541317`*^9}, 
   3.559372966665642*^9, {3.559373037837867*^9, 3.559373079195518*^9}, {
   3.5593731227235394`*^9, 3.559373125891193*^9}, {3.55937321245051*^9, 
   3.559373237156083*^9}, {3.559373274219399*^9, 3.5593732761203833`*^9}, {
   3.559374976949575*^9, 3.559375007502301*^9}, {3.559375888939052*^9, 
   3.5593758995928698`*^9}, {3.5593767565344257`*^9, 3.559376827744239*^9}, {
   3.5593785449115553`*^9, 3.559378592154522*^9}, {3.559381991269051*^9, 
   3.5593819995979424`*^9}, 3.5593823826713533`*^9, {3.559382783484838*^9, 
   3.559382789427271*^9}, {3.5593898357803917`*^9, 3.559389837646853*^9}, {
   3.5593898678212843`*^9, 3.559389872499013*^9}, {3.67576382489695*^9, 
   3.6757638426873493`*^9}}],

Cell[BoxData[
 TagBox[
  StyleBox[
   DynamicModuleBox[{$CellContext`i$$ = 20, Typeset`show$$ = True, 
    Typeset`bookmarkList$$ = {}, Typeset`bookmarkMode$$ = "Menu", 
    Typeset`animator$$, Typeset`animvar$$ = 1, Typeset`name$$ = 
    "\"untitled\"", Typeset`specs$$ = {{
      Hold[$CellContext`i$$], 1, 20, 1}}, Typeset`size$$ = {
    267., {256., 262.}}, Typeset`update$$ = 0, Typeset`initDone$$, 
    Typeset`skipInitDone$$ = True, $CellContext`i$8790$$ = 0}, 
    DynamicBox[Manipulate`ManipulateBoxes[
     1, StandardForm, "Variables" :> {$CellContext`i$$ = 1}, 
      "ControllerVariables" :> {
        Hold[$CellContext`i$$, $CellContext`i$8790$$, 0]}, 
      "OtherVariables" :> {
       Typeset`show$$, Typeset`bookmarkList$$, Typeset`bookmarkMode$$, 
        Typeset`animator$$, Typeset`animvar$$, Typeset`name$$, 
        Typeset`specs$$, Typeset`size$$, Typeset`update$$, Typeset`initDone$$,
         Typeset`skipInitDone$$}, "Body" :> Show[
        Graphics[
         Line[{
           Part[$CellContext`centarmassMother, $CellContext`i$$], 
           Part[$CellContext`centarmassForespore, $CellContext`i$$]}]], {
         ListPlot[{
           Part[$CellContext`mother, $CellContext`i$$], 
           Part[$CellContext`forespore, $CellContext`i$$]}, AspectRatio -> 1, 
          PlotRange -> {{0, 300}, {0, 420}}]}], 
      "Specifications" :> {{$CellContext`i$$, 1, 20, 1}}, "Options" :> {}, 
      "DefaultOptions" :> {}],
     ImageSizeCache->{320., {304., 312.}},
     SingleEvaluation->True],
    Deinitialization:>None,
    DynamicModuleValues:>{},
    SynchronousInitialization->True,
    UndoTrackedVariables:>{Typeset`show$$, Typeset`bookmarkMode$$},
    UnsavedVariables:>{Typeset`initDone$$},
    UntrackedVariables:>{Typeset`size$$}], "Manipulate",
   Deployed->True,
   StripOnInput->False],
  Manipulate`InterpretManipulate[1]]], "Output",
 CellChangeTimes->{{3.559374998929523*^9, 3.559375008499222*^9}, {
   3.559375891372143*^9, 3.559375900215859*^9}, {3.559376789202882*^9, 
   3.559376802672838*^9}, 3.559378459718136*^9, {3.5593785849395943`*^9, 
   3.559378592724153*^9}, 3.559382000236177*^9, 3.559382399772461*^9, 
   3.559382790168819*^9, 3.559387534294776*^9, 3.559387704522977*^9, {
   3.559389848921134*^9, 3.559389873578744*^9}, 3.5594576051278477`*^9, 
   3.5594702543238277`*^9, 3.55947094685949*^9, 3.559473019536544*^9, 
   3.559543240155121*^9, 3.559543732995533*^9, 3.559557212892277*^9, 
   3.559558992620501*^9, 3.559559547109941*^9, 3.559562555271356*^9, 
   3.559564748195525*^9, 3.559646574109105*^9, 3.559646621823762*^9, 
   3.5598870558112373`*^9, 3.5598890129830713`*^9, 3.559890813609662*^9, 
   3.5598949748065042`*^9, 3.55990422091186*^9, 3.559904498478387*^9, 
   3.559906309518428*^9, 3.559906369518448*^9, 3.559907648603891*^9, 
   3.5599080346472197`*^9, 3.559998114546887*^9, 3.5600643292274313`*^9, 
   3.5671556178819723`*^9, 3.5671579817074823`*^9, 3.567162404817354*^9, 
   3.598361642733959*^9, 3.59859806784594*^9, 3.598603237029489*^9, 
   3.5986090800379066`*^9, 3.598611809091929*^9, 3.640946305600328*^9, {
   3.640948099659471*^9, 3.640948125752026*^9}, 3.640952008918846*^9, 
   3.64095303613142*^9, 3.640953078192786*^9, 3.640953149412758*^9, 
   3.640953278167056*^9, {3.64095338435529*^9, 3.640953393520854*^9}, 
   3.6409535058874683`*^9, 3.640953641488669*^9, 3.6409538017568827`*^9, 
   3.6409539207900047`*^9, 3.6409544724025583`*^9, 3.640956208168538*^9, 
   3.640956296046938*^9, 3.640956344556572*^9, 3.641019688258737*^9, 
   3.641021223256352*^9, 3.641107077386833*^9, 3.6411153850570927`*^9, 
   3.64111727748412*^9, 3.641124447030478*^9, 3.6558263874459867`*^9, 
   3.655902438918969*^9, 3.656153356674707*^9, 3.673267032458449*^9, 
   3.675580072229845*^9, 3.675581262716028*^9, 3.6755824721238337`*^9, 
   3.675684395266629*^9, 3.6756852546454897`*^9, 3.675685852746203*^9, {
   3.675685883489786*^9, 3.6756859056338663`*^9}, 3.675763867907428*^9}]
}, Open  ]],

Cell[BoxData[
 RowBox[{
  RowBox[{"linea", "=", 
   RowBox[{"-", 
    RowBox[{"Table", "[", 
     RowBox[{
      RowBox[{
       RowBox[{"(", 
        RowBox[{
         RowBox[{"centarmassMother", "[", 
          RowBox[{"[", 
           RowBox[{"i", ",", "2"}], "]"}], "]"}], "-", 
         RowBox[{"centarmassForespore", "[", 
          RowBox[{"[", 
           RowBox[{"i", ",", "2"}], "]"}], "]"}]}], ")"}], "/", 
       RowBox[{"(", 
        RowBox[{
         RowBox[{"centarmassMother", "[", 
          RowBox[{"[", 
           RowBox[{"i", ",", "1"}], "]"}], "]"}], "-", 
         RowBox[{"centarmassForespore", "[", 
          RowBox[{"[", 
           RowBox[{"i", ",", "1"}], "]"}], "]"}]}], ")"}]}], ",", 
      RowBox[{"{", 
       RowBox[{"i", ",", "1", ",", 
        RowBox[{"Length", "[", "mother", "]"}]}], "}"}]}], "]"}]}]}], 
  ";"}]], "Input",
 CellChangeTimes->{{3.55938048028295*^9, 3.559380526454399*^9}, {
   3.5593805874005127`*^9, 3.559380669434164*^9}, {3.559382030815074*^9, 
   3.55938204301311*^9}, {3.559382287211755*^9, 3.5593823712696543`*^9}, {
   3.5593824210673447`*^9, 3.559382496728098*^9}, {3.559382661822356*^9, 
   3.559382685199905*^9}, 3.559645251989314*^9, {3.675763846975774*^9, 
   3.675763846977213*^9}}],

Cell[BoxData[
 RowBox[{
  RowBox[{"linec", "=", 
   RowBox[{"Table", "[", 
    RowBox[{
     RowBox[{
      RowBox[{"(", 
       RowBox[{
        RowBox[{
         RowBox[{"centarmassForespore", "[", 
          RowBox[{"[", 
           RowBox[{"i", ",", "1"}], "]"}], "]"}], " ", 
         RowBox[{"centarmassMother", "[", 
          RowBox[{"[", 
           RowBox[{"i", ",", "2"}], "]"}], "]"}]}], "-", 
        RowBox[{
         RowBox[{"centarmassMother", "[", 
          RowBox[{"[", 
           RowBox[{"i", ",", "1"}], "]"}], "]"}], " ", 
         RowBox[{"centarmassForespore", "[", 
          RowBox[{"[", 
           RowBox[{"i", ",", "2"}], "]"}], "]"}]}]}], ")"}], "/", 
      RowBox[{"(", 
       RowBox[{
        RowBox[{"centarmassMother", "[", 
         RowBox[{"[", 
          RowBox[{"i", ",", "1"}], "]"}], "]"}], "-", 
        RowBox[{"centarmassForespore", "[", 
         RowBox[{"[", 
          RowBox[{"i", ",", "1"}], "]"}], "]"}]}], ")"}]}], ",", 
     RowBox[{"{", 
      RowBox[{"i", ",", "1", ",", 
       RowBox[{"Length", "[", "mother", "]"}]}], "}"}]}], "]"}]}], 
  ";"}]], "Input",
 CellChangeTimes->{{3.5593827103009787`*^9, 3.559382758856414*^9}, 
   3.55938285208951*^9, 3.559645258102083*^9, {3.6757638469862328`*^9, 
   3.675763846989265*^9}}],

Cell[BoxData[
 RowBox[{
  RowBox[{"n", "=", 
   RowBox[{"Sqrt", "[", 
    RowBox[{"Table", "[", 
     RowBox[{
      RowBox[{
       RowBox[{
        RowBox[{"(", 
         RowBox[{
          RowBox[{"centarmassMother", "[", 
           RowBox[{"[", 
            RowBox[{"i", ",", "1"}], "]"}], "]"}], "-", 
          RowBox[{"centarmassForespore", "[", 
           RowBox[{"[", 
            RowBox[{"i", ",", "1"}], "]"}], "]"}]}], ")"}], "*", 
        RowBox[{"(", 
         RowBox[{
          RowBox[{"centarmassMother", "[", 
           RowBox[{"[", 
            RowBox[{"i", ",", "1"}], "]"}], "]"}], "-", 
          RowBox[{"centarmassForespore", "[", 
           RowBox[{"[", 
            RowBox[{"i", ",", "1"}], "]"}], "]"}]}], ")"}]}], "+", 
       RowBox[{
        RowBox[{"(", 
         RowBox[{
          RowBox[{"centarmassMother", "[", 
           RowBox[{"[", 
            RowBox[{"i", ",", "2"}], "]"}], "]"}], "-", 
          RowBox[{"centarmassForespore", "[", 
           RowBox[{"[", 
            RowBox[{"i", ",", "2"}], "]"}], "]"}]}], ")"}], "*", 
        RowBox[{"(", 
         RowBox[{
          RowBox[{"centarmassMother", "[", 
           RowBox[{"[", 
            RowBox[{"i", ",", "2"}], "]"}], "]"}], "-", 
          RowBox[{"centarmassForespore", "[", 
           RowBox[{"[", 
            RowBox[{"i", ",", "2"}], "]"}], "]"}]}], ")"}]}]}], ",", 
      RowBox[{"{", 
       RowBox[{"i", ",", "1", ",", 
        RowBox[{"Length", "[", "mother", "]"}]}], "}"}]}], "]"}], "]"}]}], 
  ";"}]], "Input",
 CellChangeTimes->{{3.559386337607036*^9, 3.559386389821478*^9}, {
   3.5593885158324614`*^9, 3.5593886022493267`*^9}, 3.5596452777535954`*^9, {
   3.675763847000005*^9, 3.675763847004808*^9}}],

Cell[BoxData[
 RowBox[{
  RowBox[{"nx", "=", 
   RowBox[{"Table", "[", 
    RowBox[{
     RowBox[{
      RowBox[{"(", 
       RowBox[{
        RowBox[{"centarmassMother", "[", 
         RowBox[{"[", 
          RowBox[{"i", ",", "1"}], "]"}], "]"}], "-", 
        RowBox[{"centarmassForespore", "[", 
         RowBox[{"[", 
          RowBox[{"i", ",", "1"}], "]"}], "]"}]}], ")"}], "/", 
      RowBox[{"n", "[", 
       RowBox[{"[", "i", "]"}], "]"}]}], ",", 
     RowBox[{"{", 
      RowBox[{"i", ",", "1", ",", 
       RowBox[{"Length", "[", "mother", "]"}]}], "}"}]}], "]"}]}], 
  ";"}]], "Input",
 CellChangeTimes->{{3.5593852724081383`*^9, 3.559385293667522*^9}, {
   3.5593862616736097`*^9, 3.5593863288290873`*^9}, {3.559386396036059*^9, 
   3.559386397595315*^9}, {3.559386434965082*^9, 3.559386436691815*^9}, {
   3.559388613339665*^9, 3.559388659332438*^9}, {3.5593887701965933`*^9, 
   3.5593887837871943`*^9}, 3.559645288097906*^9, 3.675763847009314*^9}],

Cell[BoxData[
 RowBox[{
  RowBox[{"ny", "=", 
   RowBox[{"Table", "[", 
    RowBox[{
     RowBox[{
      RowBox[{"(", 
       RowBox[{
        RowBox[{"centarmassMother", "[", 
         RowBox[{"[", 
          RowBox[{"i", ",", "2"}], "]"}], "]"}], "-", 
        RowBox[{"centarmassForespore", "[", 
         RowBox[{"[", 
          RowBox[{"i", ",", "2"}], "]"}], "]"}]}], ")"}], "/", 
      RowBox[{"n", "[", 
       RowBox[{"[", "i", "]"}], "]"}]}], ",", 
     RowBox[{"{", 
      RowBox[{"i", ",", "1", ",", 
       RowBox[{"Length", "[", "mother", "]"}]}], "}"}]}], "]"}]}], 
  ";"}]], "Input",
 CellChangeTimes->{{3.559386404947132*^9, 3.5593864316525707`*^9}, {
   3.5593886659058323`*^9, 3.5593887186244297`*^9}, {3.559388787364362*^9, 
   3.559388788082893*^9}, 3.5596452912652063`*^9, 3.675763847011176*^9}],

Cell[BoxData[
 RowBox[{
  RowBox[{"Table", "[", 
   RowBox[{
    RowBox[{"AppendTo", "[", 
     RowBox[{
      RowBox[{"forespore", "[", 
       RowBox[{"[", "i", "]"}], "]"}], ",", 
      RowBox[{"forespore", "[", 
       RowBox[{"[", 
        RowBox[{"i", ",", "1"}], "]"}], "]"}]}], "]"}], ",", 
    RowBox[{"{", 
     RowBox[{"i", ",", "1", ",", 
      RowBox[{"Length", "[", "forespore", "]"}]}], "}"}]}], "]"}], 
  ";"}]], "Input",
 CellChangeTimes->{{3.559468335031741*^9, 3.559468348358975*^9}, {
  3.6757638249150343`*^9, 3.675763824917512*^9}}],

Cell[BoxData[
 RowBox[{
  RowBox[{"rforespore", "=", 
   RowBox[{"Table", "[", 
    RowBox[{
     RowBox[{
      RowBox[{"Abs", "[", 
       RowBox[{
        RowBox[{
         RowBox[{"linea", "[", 
          RowBox[{"[", "j", "]"}], "]"}], "*", 
         RowBox[{"forespore", "[", 
          RowBox[{"[", 
           RowBox[{"j", ",", "i", ",", "1"}], "]"}], "]"}]}], "+", 
        RowBox[{"forespore", "[", 
         RowBox[{"[", 
          RowBox[{"j", ",", "i", ",", "2"}], "]"}], "]"}], "+", 
        RowBox[{"linec", "[", 
         RowBox[{"[", "j", "]"}], "]"}]}], "]"}], "/", 
      RowBox[{"Sqrt", "[", 
       RowBox[{
        RowBox[{
         RowBox[{"linea", "[", 
          RowBox[{"[", "j", "]"}], "]"}], "*", 
         RowBox[{"linea", "[", 
          RowBox[{"[", "j", "]"}], "]"}]}], "+", "1"}], "]"}]}], ",", 
     RowBox[{"{", 
      RowBox[{"j", ",", "1", ",", 
       RowBox[{"Length", "[", "forespore", "]"}]}], "}"}], ",", 
     RowBox[{"{", 
      RowBox[{"i", ",", "1", ",", 
       RowBox[{"Length", "[", 
        RowBox[{"forespore", "[", 
         RowBox[{"[", "j", "]"}], "]"}], "]"}]}], "}"}]}], "]"}]}], 
  ";"}]], "Input",
 CellChangeTimes->{{3.559382891760261*^9, 3.5593828930355673`*^9}, 
   3.559382981290163*^9, {3.559383349287601*^9, 3.559383387542077*^9}, {
   3.559383510876897*^9, 3.559383536957526*^9}, {3.5593836081760817`*^9, 
   3.5593837494508677`*^9}, {3.559383821349656*^9, 3.5593838464207077`*^9}, {
   3.559383988423154*^9, 3.5593840394183893`*^9}, {3.5593844926758337`*^9, 
   3.559384494233345*^9}, {3.55938783463208*^9, 3.559387879787003*^9}, 
   3.559387963858244*^9, {3.559468242349378*^9, 3.5594682988563557`*^9}, {
   3.675763824928471*^9, 3.67576382493397*^9}}],

Cell[BoxData[
 RowBox[{
  RowBox[{"dlforespore", "=", 
   RowBox[{"Table", "[", 
    RowBox[{
     RowBox[{"Sqrt", "[", 
      RowBox[{
       RowBox[{
        RowBox[{"(", 
         RowBox[{
          RowBox[{"forespore", "[", 
           RowBox[{"[", 
            RowBox[{"j", ",", 
             RowBox[{"i", "+", "1"}], ",", "1"}], "]"}], "]"}], "-", 
          RowBox[{"forespore", "[", 
           RowBox[{"[", 
            RowBox[{"j", ",", "i", ",", "1"}], "]"}], "]"}]}], ")"}], "*", 
        RowBox[{"(", 
         RowBox[{
          RowBox[{"forespore", "[", 
           RowBox[{"[", 
            RowBox[{"j", ",", 
             RowBox[{"i", "+", "1"}], ",", "1"}], "]"}], "]"}], "-", 
          RowBox[{"forespore", "[", 
           RowBox[{"[", 
            RowBox[{"j", ",", "i", ",", "1"}], "]"}], "]"}]}], ")"}]}], "+", 
       RowBox[{
        RowBox[{"(", 
         RowBox[{
          RowBox[{"forespore", "[", 
           RowBox[{"[", 
            RowBox[{"j", ",", 
             RowBox[{"i", "+", "1"}], ",", "2"}], "]"}], "]"}], "-", 
          RowBox[{"forespore", "[", 
           RowBox[{"[", 
            RowBox[{"j", ",", "i", ",", "2"}], "]"}], "]"}]}], ")"}], "*", 
        RowBox[{"(", 
         RowBox[{
          RowBox[{"forespore", "[", 
           RowBox[{"[", 
            RowBox[{"j", ",", 
             RowBox[{"i", "+", "1"}], ",", "2"}], "]"}], "]"}], "-", 
          RowBox[{"forespore", "[", 
           RowBox[{"[", 
            RowBox[{"j", ",", "i", ",", "2"}], "]"}], "]"}]}], ")"}]}]}], 
      "]"}], ",", 
     RowBox[{"{", 
      RowBox[{"j", ",", "1", ",", 
       RowBox[{"Length", "[", "forespore", "]"}]}], "}"}], ",", 
     RowBox[{"{", 
      RowBox[{"i", ",", "1", ",", 
       RowBox[{
        RowBox[{"Length", "[", 
         RowBox[{"forespore", "[", 
          RowBox[{"[", "j", "]"}], "]"}], "]"}], "-", "1"}]}], "}"}]}], 
    "]"}]}], ";"}]], "Input",
 CellChangeTimes->{
  3.559383824919807*^9, 3.559383938796665*^9, {3.559384639454935*^9, 
   3.559384646518704*^9}, {3.5593847020381737`*^9, 3.5593847667342253`*^9}, {
   3.559384927116467*^9, 3.5593850083836737`*^9}, {3.559387971854939*^9, 
   3.559388029039934*^9}, {3.559468383238781*^9, 3.5594684489835787`*^9}, 
   3.5594684981032763`*^9, {3.6757638249386253`*^9, 3.6757638249551783`*^9}}],

Cell[BoxData[
 RowBox[{
  RowBox[{"dlxforespore", "=", 
   RowBox[{"Table", "[", 
    RowBox[{
     RowBox[{
      RowBox[{"(", 
       RowBox[{
        RowBox[{"forespore", "[", 
         RowBox[{"[", 
          RowBox[{"j", ",", 
           RowBox[{"i", "+", "1"}], ",", "1"}], "]"}], "]"}], "-", 
        RowBox[{"forespore", "[", 
         RowBox[{"[", 
          RowBox[{"j", ",", "i", ",", "1"}], "]"}], "]"}]}], ")"}], "/", 
      RowBox[{"dlforespore", "[", 
       RowBox[{"[", 
        RowBox[{"j", ",", "i"}], "]"}], "]"}]}], ",", 
     RowBox[{"{", 
      RowBox[{"j", ",", "1", ",", 
       RowBox[{"Length", "[", "forespore", "]"}]}], "}"}], ",", 
     RowBox[{"{", 
      RowBox[{"i", ",", "1", ",", 
       RowBox[{
        RowBox[{"Length", "[", 
         RowBox[{"forespore", "[", 
          RowBox[{"[", "j", "]"}], "]"}], "]"}], "-", "1"}]}], "}"}]}], 
    "]"}]}], ";"}]], "Input",
 CellChangeTimes->{{3.559386492649043*^9, 3.5593865447695847`*^9}, {
   3.559388057399704*^9, 3.559388113957121*^9}, {3.559468524248259*^9, 
   3.559468581355673*^9}, 3.6409539124482203`*^9, {3.675763824958284*^9, 
   3.675763824964479*^9}}],

Cell[BoxData[
 RowBox[{
  RowBox[{"dlyforespore", "=", 
   RowBox[{"Table", "[", 
    RowBox[{
     RowBox[{
      RowBox[{"(", 
       RowBox[{
        RowBox[{"forespore", "[", 
         RowBox[{"[", 
          RowBox[{"j", ",", 
           RowBox[{"i", "+", "1"}], ",", "2"}], "]"}], "]"}], "-", 
        RowBox[{"forespore", "[", 
         RowBox[{"[", 
          RowBox[{"j", ",", "i", ",", "2"}], "]"}], "]"}]}], ")"}], "/", 
      RowBox[{"dlforespore", "[", 
       RowBox[{"[", 
        RowBox[{"j", ",", "i"}], "]"}], "]"}]}], ",", 
     RowBox[{"{", 
      RowBox[{"j", ",", "1", ",", 
       RowBox[{"Length", "[", "forespore", "]"}]}], "}"}], ",", 
     RowBox[{"{", 
      RowBox[{"i", ",", "1", ",", 
       RowBox[{
        RowBox[{"Length", "[", 
         RowBox[{"forespore", "[", 
          RowBox[{"[", "j", "]"}], "]"}], "]"}], "-", "1"}]}], "}"}]}], 
    "]"}]}], ";"}]], "Input",
 CellChangeTimes->{{3.559388161220133*^9, 3.559388164707732*^9}, {
   3.559388325251677*^9, 3.5593883635637407`*^9}, {3.559388410460973*^9, 
   3.559388410616786*^9}, {3.5594685287383223`*^9, 3.559468530097763*^9}, {
   3.559468562229735*^9, 3.559468586682431*^9}, 3.6409539148089437`*^9, {
   3.6757638249676313`*^9, 3.675763824973825*^9}}],

Cell[BoxData[
 RowBox[{
  RowBox[{"costetaforespore", "=", 
   RowBox[{"Abs", "[", 
    RowBox[{"Table", "[", 
     RowBox[{
      RowBox[{
       RowBox[{
        RowBox[{"dlxforespore", "[", 
         RowBox[{"[", 
          RowBox[{"j", ",", "i"}], "]"}], "]"}], "*", 
        RowBox[{"nx", "[", 
         RowBox[{"[", "j", "]"}], "]"}]}], "+", 
       RowBox[{
        RowBox[{"dlyforespore", "[", 
         RowBox[{"[", 
          RowBox[{"j", ",", "i"}], "]"}], "]"}], "*", 
        RowBox[{"ny", "[", 
         RowBox[{"[", "j", "]"}], "]"}]}]}], ",", 
      RowBox[{"{", 
       RowBox[{"j", ",", "1", ",", 
        RowBox[{"Length", "[", "forespore", "]"}]}], "}"}], ",", 
      RowBox[{"{", 
       RowBox[{"i", ",", "1", ",", 
        RowBox[{
         RowBox[{"Length", "[", 
          RowBox[{"forespore", "[", 
           RowBox[{"[", "j", "]"}], "]"}], "]"}], "-", "1"}]}], "}"}]}], 
     "]"}], "]"}]}], ";"}]], "Input",
 CellChangeTimes->{{3.559388831738977*^9, 3.559388904220352*^9}, {
  3.559468592479456*^9, 3.559468632213043*^9}, {3.6757638249769983`*^9, 
  3.6757638249822702`*^9}}],

Cell[BoxData[
 RowBox[{"(*", 
  RowBox[{
  "here", " ", "factor", " ", "0.5", " ", "is", " ", "used", " ", "to", " ", 
   "account", " ", "for", " ", "double", " ", "counting"}], "*)"}]], "Input",
 CellChangeTimes->{{3.675685735183927*^9, 3.675685768218649*^9}, {
  3.675685837175023*^9, 3.6756858480952673`*^9}}],

Cell[BoxData[
 RowBox[{
  RowBox[{"volforespore", "=", 
   RowBox[{"Table", "[", 
    RowBox[{
     RowBox[{"0.5", "*", 
      RowBox[{"Sum", "[", 
       RowBox[{
        RowBox[{
         RowBox[{"rforespore", "[", 
          RowBox[{"[", 
           RowBox[{"j", ",", "i"}], "]"}], "]"}], "*", 
         RowBox[{"rforespore", "[", 
          RowBox[{"[", 
           RowBox[{"j", ",", "i"}], "]"}], "]"}], "*", "3.14", "*", 
         RowBox[{"dlforespore", "[", 
          RowBox[{"[", 
           RowBox[{"j", ",", "i"}], "]"}], "]"}], "*", 
         RowBox[{"costetaforespore", "[", 
          RowBox[{"[", 
           RowBox[{"j", ",", "i"}], "]"}], "]"}]}], ",", 
        RowBox[{"{", 
         RowBox[{"i", ",", "1", ",", 
          RowBox[{
           RowBox[{"Length", "[", 
            RowBox[{"forespore", "[", 
             RowBox[{"[", "j", "]"}], "]"}], "]"}], "-", "1"}]}], "}"}]}], 
       "]"}]}], ",", 
     RowBox[{"{", 
      RowBox[{"j", ",", "1", ",", 
       RowBox[{"Length", "[", "forespore", "]"}]}], "}"}]}], "]"}]}], 
  ";"}]], "Input",
 CellChangeTimes->{{3.559387012557596*^9, 3.559387019885562*^9}, {
   3.5593872920783443`*^9, 3.5593874150615587`*^9}, {3.559389125980297*^9, 
   3.5593892181194267`*^9}, {3.559468644982305*^9, 3.559468683747691*^9}, {
   3.559645449359312*^9, 3.559645450206559*^9}, 3.640953140906955*^9, {
   3.6409532128939457`*^9, 3.640953218653132*^9}, 3.67568531447348*^9, {
   3.675763824986309*^9, 3.6757638249947453`*^9}}],

Cell[BoxData[
 RowBox[{"(*", 
  RowBox[{
   RowBox[{
    RowBox[{"1", "pixel"}], "=", 
    RowBox[{"0.0285", "microns"}]}], ",", " ", 
   RowBox[{
    RowBox[{"1", 
     RowBox[{"pixel", "^", "3"}]}], "=", 
    RowBox[{"2.315", " ", 
     RowBox[{"10", "^", 
      RowBox[{"-", "5"}]}], 
     RowBox[{"microns", "^", "3"}]}]}]}], "*)"}]], "Input",
 CellChangeTimes->{{3.5594726784238253`*^9, 3.55947275380825*^9}, {
  3.559473039017653*^9, 3.559473039337957*^9}}],

Cell[CellGroupData[{

Cell[BoxData[
 RowBox[{"volforespore", "=", 
  RowBox[{"Table", "[", 
   RowBox[{
    RowBox[{"{", 
     RowBox[{
      RowBox[{"dt", "*", 
       RowBox[{"(", 
        RowBox[{"i", "-", "1"}], ")"}]}], ",", 
      RowBox[{
       RowBox[{"volforespore", "[", 
        RowBox[{"[", "i", "]"}], "]"}], "*", 
       SuperscriptBox["dx", "3"]}]}], "}"}], ",", 
    RowBox[{"{", 
     RowBox[{"i", ",", "1", ",", 
      RowBox[{"Length", "[", "volforespore", "]"}]}], "}"}]}], 
   "]"}]}]], "Input",
 CellChangeTimes->{{3.55947291209116*^9, 3.559472925571486*^9}, 
   3.640952188107978*^9, 3.6409530706280413`*^9, {3.675763825028241*^9, 
   3.6757638250296783`*^9}}],

Cell[BoxData[
 RowBox[{"{", 
  RowBox[{
   RowBox[{"{", 
    RowBox[{"0", ",", "0.12905927547006457`"}], "}"}], ",", 
   RowBox[{"{", 
    RowBox[{
     FractionBox["1", "12"], ",", "0.11763395745581141`"}], "}"}], ",", 
   RowBox[{"{", 
    RowBox[{
     FractionBox["1", "6"], ",", "0.11629868622201843`"}], "}"}], ",", 
   RowBox[{"{", 
    RowBox[{
     FractionBox["1", "4"], ",", "0.11627932683019132`"}], "}"}], ",", 
   RowBox[{"{", 
    RowBox[{
     FractionBox["1", "3"], ",", "0.12220684379426207`"}], "}"}], ",", 
   RowBox[{"{", 
    RowBox[{
     FractionBox["5", "12"], ",", "0.1341449922042046`"}], "}"}], ",", 
   RowBox[{"{", 
    RowBox[{
     FractionBox["1", "2"], ",", "0.14443159235821726`"}], "}"}], ",", 
   RowBox[{"{", 
    RowBox[{
     FractionBox["7", "12"], ",", "0.17280738375407467`"}], "}"}], ",", 
   RowBox[{"{", 
    RowBox[{
     FractionBox["2", "3"], ",", "0.16728093027974733`"}], "}"}], ",", 
   RowBox[{"{", 
    RowBox[{
     FractionBox["3", "4"], ",", "0.1843734712167699`"}], "}"}], ",", 
   RowBox[{"{", 
    RowBox[{
     FractionBox["5", "6"], ",", "0.17693175370022302`"}], "}"}], ",", 
   RowBox[{"{", 
    RowBox[{
     FractionBox["11", "12"], ",", "0.17821426238934968`"}], "}"}], ",", 
   RowBox[{"{", 
    RowBox[{"1", ",", "0.20580307061241115`"}], "}"}], ",", 
   RowBox[{"{", 
    RowBox[{
     FractionBox["13", "12"], ",", "0.19099781410719727`"}], "}"}], ",", 
   RowBox[{"{", 
    RowBox[{
     FractionBox["7", "6"], ",", "0.19088166702009146`"}], "}"}], ",", 
   RowBox[{"{", 
    RowBox[{
     FractionBox["5", "4"], ",", "0.21541651009351645`"}], "}"}], ",", 
   RowBox[{"{", 
    RowBox[{
     FractionBox["4", "3"], ",", "0.2121523953832055`"}], "}"}], ",", 
   RowBox[{"{", 
    RowBox[{
     FractionBox["17", "12"], ",", "0.23751896648656412`"}], "}"}], ",", 
   RowBox[{"{", 
    RowBox[{
     FractionBox["3", "2"], ",", "0.22503594784278194`"}], "}"}], ",", 
   RowBox[{"{", 
    RowBox[{
     FractionBox["19", "12"], ",", "0.24202843206311708`"}], "}"}]}], 
  "}"}]], "Output",
 CellChangeTimes->{{3.6409530716494637`*^9, 3.640953079756748*^9}, 
   3.6409531511505747`*^9, 3.640953279780984*^9, {3.6409533857156687`*^9, 
   3.6409533947625093`*^9}, 3.6409535074166317`*^9, 3.640953643197564*^9, 
   3.640953803713113*^9, 3.640953922705474*^9, 3.640954474150498*^9, 
   3.6409562093041077`*^9, 3.640956297481036*^9, 3.6409563459290953`*^9, 
   3.6410196914965763`*^9, 3.6410212251805964`*^9, 3.641107078904402*^9, 
   3.641115387267639*^9, 3.6411172787258997`*^9, 3.6411244486694937`*^9, 
   3.655826394500958*^9, 3.655902446966696*^9, 3.656153358184977*^9, 
   3.6732670377003508`*^9, 3.675580130448687*^9, 3.675581301435418*^9, 
   3.675582473464388*^9, 3.675685256191698*^9, {3.6756858545489273`*^9, 
   3.675685906310665*^9}, 3.67576387072825*^9}]
}, Open  ]],

Cell[CellGroupData[{

Cell[BoxData[
 RowBox[{"ListPlot", "[", 
  RowBox[{"volforespore", ",", 
   RowBox[{"AspectRatio", "\[Rule]", "1"}], ",", 
   RowBox[{"Frame", "\[Rule]", "True"}], ",", 
   RowBox[{"FrameLabel", "\[Rule]", 
    RowBox[{"{", 
     RowBox[{
     "\"\<Time (h)\>\"", ",", 
      "\"\<Forespore volume (\!\(\*SuperscriptBox[\(\[Mu]m\), \
\(3\)]\))\>\""}], "}"}]}], ",", 
   RowBox[{"AspectRatio", "\[Rule]", "1"}], ",", 
   RowBox[{"Frame", "\[Rule]", "True"}], ",", 
   RowBox[{"LabelStyle", "\[Rule]", 
    RowBox[{"Directive", "[", 
     RowBox[{"Black", ",", 
      RowBox[{"FontSize", "\[Rule]", "30"}], ",", 
      RowBox[{"FontFamily", "\[Rule]", "\"\<Arial\>\""}]}], "]"}]}], ",", 
   RowBox[{"Axes", "\[Rule]", "None"}], ",", 
   RowBox[{"FrameStyle", "\[Rule]", "Thick"}], ",", 
   RowBox[{"ImageSize", "\[Rule]", 
    RowBox[{"+", "500"}]}], ",", 
   RowBox[{"PlotRange", "\[Rule]", "All"}], ",", 
   RowBox[{"Frame", "\[Rule]", "True"}], ",", 
   RowBox[{"AspectRatio", "\[Rule]", "1"}], ",", 
   RowBox[{"PlotStyle", "\[Rule]", 
    RowBox[{"{", 
     RowBox[{"{", 
      RowBox[{
       RowBox[{"Darker", "[", "Black", "]"}], ",", 
       RowBox[{"AbsolutePointSize", "[", "10", "]"}]}], "}"}], "}"}]}], ",", 
   RowBox[{"FrameTicksStyle", "\[Rule]", "Black"}]}], "]"}]], "Input",
 CellChangeTimes->{{3.675763907662868*^9, 3.67576391343847*^9}, {
   3.675764181054844*^9, 3.6757642024551687`*^9}, {3.6757642358854847`*^9, 
   3.675764246897786*^9}, {3.675764298213993*^9, 3.675764304117456*^9}, 
   3.675764367066552*^9}],

Cell[BoxData[
 GraphicsBox[{{}, {{}, 
    {RGBColor[0, 0, 0], AbsolutePointSize[10], AbsoluteThickness[1.6], 
     PointBox[CompressedData["
1:eJxTTMoPSmViYGAQAWIQDQMe1zeuZm49YB8KBlvtL/7QDnCS3QflH7Vv13ui
e+DoXnuI6gv2dw69T6w+shcqf9V+44zCuZ889tuvXgUCt+zPW1gcXKl9EKr+
gb0oxw2mPTWHoPKP7E9MvpvWK3cMqv+pfcKjVLWyzKNQ9S/s+xQnHOuZeRyq
/pX9M4lH8puXwtS/ta/wC5q28/wxqPoP9t90bnocDD8Flf9ofzxk5qm5RSeg
+j/Z73i7oOp83gmo+i/2q+Pfrzgy6TRU/Vf7y3o/3M+rn4aq/2Yfs2JeA2v6
Oaj6H/Y7Y02ifp09A1X/097mqcmSk7/O2QMAOgeQ0g==
      "]]}, {}}, {}},
  AspectRatio->1,
  Axes->{False, False},
  AxesLabel->{None, None},
  AxesOrigin->{0, 0},
  DisplayFunction->Identity,
  Frame->{{True, True}, {True, True}},
  FrameLabel->{{
     FormBox[
     "\"Forespore volume (\\!\\(\\*SuperscriptBox[\\(\[Mu]m\\), \
\\(3\\)]\\))\"", TraditionalForm], None}, {
     FormBox["\"Time (h)\"", TraditionalForm], None}},
  FrameStyle->Thickness[Large],
  FrameTicks->{{Automatic, Automatic}, {Automatic, Automatic}},
  FrameTicksStyle->GrayLevel[0],
  GridLines->{None, None},
  GridLinesStyle->Directive[
    GrayLevel[0.5, 0.4]],
  ImageSize->500,
  LabelStyle->Directive[
    GrayLevel[0], FontSize -> 30, FontFamily -> "Arial"],
  Method->{},
  PlotRange->{{0, 1.5833333333333333`}, {0, 0.24202843206311708`}},
  PlotRangeClipping->True,
  PlotRangePadding->{{
     Scaled[0.02], 
     Scaled[0.02]}, {
     Scaled[0.02], 
     Scaled[0.05]}},
  Ticks->{Automatic, Automatic}]], "Output",
 CellChangeTimes->{
  3.675763913893087*^9, {3.675764182994246*^9, 3.675764203152417*^9}, {
   3.6757642380232477`*^9, 3.675764247570092*^9}, 3.67576430452532*^9, 
   3.675764368342844*^9}]
}, Open  ]],

Cell[BoxData[
 RowBox[{"(*", 
  RowBox[{
  "here", " ", "factor", " ", "2", " ", "is", " ", "missing", " ", "to", " ", 
   "account", " ", "for", " ", "double", " ", "counting"}], "*)"}]], "Input",
 CellChangeTimes->{{3.6756861862905684`*^9, 3.67568619553157*^9}}],

Cell[BoxData[
 RowBox[{
  RowBox[{"surfacejustforespore", " ", "=", 
   RowBox[{"Table", "[", 
    RowBox[{
     RowBox[{"Sum", "[", 
      RowBox[{
       RowBox[{
        RowBox[{"rforespore", "[", 
         RowBox[{"[", 
          RowBox[{"j", ",", "i"}], "]"}], "]"}], "*", "Pi", "*", 
        RowBox[{"dlforespore", "[", 
         RowBox[{"[", 
          RowBox[{"j", ",", "i"}], "]"}], "]"}]}], ",", 
       RowBox[{"{", 
        RowBox[{"i", ",", "1", ",", 
         RowBox[{
          RowBox[{"Length", "[", 
           RowBox[{"forespore", "[", 
            RowBox[{"[", "j", "]"}], "]"}], "]"}], "-", "1"}]}], "}"}]}], 
      "]"}], ",", 
     RowBox[{"{", 
      RowBox[{"j", ",", "1", ",", 
       RowBox[{"Length", "[", "forespore", "]"}]}], "}"}]}], "]"}]}], 
  ";"}]], "Input",
 CellChangeTimes->{
  3.675685310249695*^9, 3.675685802445529*^9, {3.675763825032723*^9, 
   3.6757638250358753`*^9}}],

Cell[CellGroupData[{

Cell[BoxData[
 RowBox[{"surforespore", "=", 
  RowBox[{"Table", "[", 
   RowBox[{
    RowBox[{"{", 
     RowBox[{
      RowBox[{"dt", "*", 
       RowBox[{"(", 
        RowBox[{"i", "-", "1"}], ")"}]}], ",", 
      RowBox[{
       RowBox[{"surfacejustforespore", "[", 
        RowBox[{"[", "i", "]"}], "]"}], "*", 
       SuperscriptBox["dx", "2"]}]}], "}"}], ",", 
    RowBox[{"{", 
     RowBox[{"i", ",", "1", ",", 
      RowBox[{"Length", "[", "surfacejustforespore", "]"}]}], "}"}]}], 
   "]"}]}]], "Input",
 CellChangeTimes->{{3.67558134452201*^9, 3.6755813670276747`*^9}, 
   3.675685809582286*^9, {3.675763825037455*^9, 3.6757638250388727`*^9}}],

Cell[BoxData[
 RowBox[{"{", 
  RowBox[{
   RowBox[{"{", 
    RowBox[{"0", ",", "1.2826253064944138`"}], "}"}], ",", 
   RowBox[{"{", 
    RowBox[{
     FractionBox["1", "12"], ",", "1.1916544443602919`"}], "}"}], ",", 
   RowBox[{"{", 
    RowBox[{
     FractionBox["1", "6"], ",", "1.176420588311199`"}], "}"}], ",", 
   RowBox[{"{", 
    RowBox[{
     FractionBox["1", "4"], ",", "1.1683084076226822`"}], "}"}], ",", 
   RowBox[{"{", 
    RowBox[{
     FractionBox["1", "3"], ",", "1.2049686662034473`"}], "}"}], ",", 
   RowBox[{"{", 
    RowBox[{
     FractionBox["5", "12"], ",", "1.274783797846753`"}], "}"}], ",", 
   RowBox[{"{", 
    RowBox[{
     FractionBox["1", "2"], ",", "1.34143992527607`"}], "}"}], ",", 
   RowBox[{"{", 
    RowBox[{
     FractionBox["7", "12"], ",", "1.512313528909804`"}], "}"}], ",", 
   RowBox[{"{", 
    RowBox[{
     FractionBox["2", "3"], ",", "1.4767419713236234`"}], "}"}], ",", 
   RowBox[{"{", 
    RowBox[{
     FractionBox["3", "4"], ",", "1.577985570327024`"}], "}"}], ",", 
   RowBox[{"{", 
    RowBox[{
     FractionBox["5", "6"], ",", "1.5355138014983314`"}], "}"}], ",", 
   RowBox[{"{", 
    RowBox[{
     FractionBox["11", "12"], ",", "1.5474515763021084`"}], "}"}], ",", 
   RowBox[{"{", 
    RowBox[{"1", ",", "1.6997797457015078`"}], "}"}], ",", 
   RowBox[{"{", 
    RowBox[{
     FractionBox["13", "12"], ",", "1.6187380663659052`"}], "}"}], ",", 
   RowBox[{"{", 
    RowBox[{
     FractionBox["7", "6"], ",", "1.6086637508172186`"}], "}"}], ",", 
   RowBox[{"{", 
    RowBox[{
     FractionBox["5", "4"], ",", "1.7507665950992064`"}], "}"}], ",", 
   RowBox[{"{", 
    RowBox[{
     FractionBox["4", "3"], ",", "1.7394974070250242`"}], "}"}], ",", 
   RowBox[{"{", 
    RowBox[{
     FractionBox["17", "12"], ",", "1.8708723166326902`"}], "}"}], ",", 
   RowBox[{"{", 
    RowBox[{
     FractionBox["3", "2"], ",", "1.8043651653756636`"}], "}"}], ",", 
   RowBox[{"{", 
    RowBox[{
     FractionBox["19", "12"], ",", "1.8884970735552113`"}], "}"}]}], 
  "}"}]], "Output",
 CellChangeTimes->{
  3.675581369276099*^9, 3.675582473555616*^9, 3.6756852564158363`*^9, {
   3.675685854745255*^9, 3.675685906376856*^9}, 3.675763870947801*^9}]
}, Open  ]],

Cell[CellGroupData[{

Cell[BoxData[
 RowBox[{"ListPlot", "[", 
  RowBox[{"surforespore", ",", 
   RowBox[{"AspectRatio", "\[Rule]", "1"}], ",", 
   RowBox[{"Frame", "\[Rule]", "True"}], ",", 
   RowBox[{"FrameLabel", "\[Rule]", 
    RowBox[{"{", 
     RowBox[{
     "\"\<Time (h)\>\"", ",", 
      "\"\<Forespore area (\!\(\*SuperscriptBox[\(\[Mu]m\), \(2\)]\))\>\""}], 
     "}"}]}], ",", 
   RowBox[{"AspectRatio", "\[Rule]", "1"}], ",", 
   RowBox[{"Frame", "\[Rule]", "True"}], ",", 
   RowBox[{"LabelStyle", "\[Rule]", 
    RowBox[{"Directive", "[", 
     RowBox[{"Black", ",", 
      RowBox[{"FontSize", "\[Rule]", "30"}], ",", 
      RowBox[{"FontFamily", "\[Rule]", "\"\<Arial\>\""}]}], "]"}]}], ",", 
   RowBox[{"Axes", "\[Rule]", "None"}], ",", 
   RowBox[{"FrameStyle", "\[Rule]", "Thick"}], ",", 
   RowBox[{"ImageSize", "\[Rule]", 
    RowBox[{"+", "500"}]}], ",", 
   RowBox[{"PlotRange", "\[Rule]", 
    RowBox[{"{", 
     RowBox[{"0", ",", "2"}], "}"}]}], ",", 
   RowBox[{"Frame", "\[Rule]", "True"}], ",", 
   RowBox[{"AspectRatio", "\[Rule]", "1"}], ",", 
   RowBox[{"PlotStyle", "\[Rule]", 
    RowBox[{"{", 
     RowBox[{"{", 
      RowBox[{
       RowBox[{"Darker", "[", "Black", "]"}], ",", 
       RowBox[{"AbsolutePointSize", "[", "10", "]"}]}], "}"}], "}"}]}], ",", 
   RowBox[{"FrameTicksStyle", "\[Rule]", "Black"}]}], "]"}]], "Input",
 CellChangeTimes->{{3.675581824055606*^9, 3.675581836005431*^9}, 
   3.675763825050305*^9, {3.6757643283749313`*^9, 3.675764386569976*^9}}],

Cell[BoxData[
 GraphicsBox[{{}, {{}, 
    {RGBColor[0, 0, 0], AbsolutePointSize[10], AbsoluteThickness[1.6], 
     PointBox[CompressedData["
1:eJxTTMoPSmViYGAQAWIQDQOXlrLJLmr9Yh8KBlvt8yZqObAIfobyj9q/NxZK
nXfpkz1E9QX7hZJqGikbP0Hlr9rfPJZg2ev+2X71KhC4Ze/eL7ypOfULVP0D
e/kDnNs6y75C5R/ZTyzZvzrf6AdU/1P7S0XlBnsWfIeqf2H/9IrimVz7n1D1
r+yl79e/LpsIU//Wvu5469SYQz+g6j/Yc/Mr2/sY/YbKf7S38P/7KPIZTP8n
+0khDcZie39C1X+x/yXqd1WZ+Q9U/Vf74uRV1r+v/Iaq/2Z/427eefH3f6Hq
f9jLeXxlXHcPpv6nfZGexFYP83/2AOh/i3M=
      "]]}, {}}, {}},
  AspectRatio->1,
  Axes->{False, False},
  AxesLabel->{None, None},
  AxesOrigin->{0, 0},
  DisplayFunction->Identity,
  Frame->{{True, True}, {True, True}},
  FrameLabel->{{
     FormBox[
     "\"Forespore area (\\!\\(\\*SuperscriptBox[\\(\[Mu]m\\), \\(2\\)]\\))\"",
       TraditionalForm], None}, {
     FormBox["\"Time (h)\"", TraditionalForm], None}},
  FrameStyle->Thickness[Large],
  FrameTicks->{{Automatic, Automatic}, {Automatic, Automatic}},
  FrameTicksStyle->GrayLevel[0],
  GridLines->{None, None},
  GridLinesStyle->Directive[
    GrayLevel[0.5, 0.4]],
  ImageSize->500,
  LabelStyle->Directive[
    GrayLevel[0], FontSize -> 30, FontFamily -> "Arial"],
  Method->{},
  PlotRange->{{0, 1.5833333333333333`}, {0, 2}},
  PlotRangeClipping->True,
  PlotRangePadding->{{
     Scaled[0.02], 
     Scaled[0.02]}, {0, 0}},
  Ticks->{Automatic, Automatic}]], "Output",
 CellChangeTimes->{
  3.6755818364856853`*^9, 3.675582473630899*^9, 3.6756852565446777`*^9, {
   3.675685854871978*^9, 3.675685906451851*^9}, 3.675763871082087*^9, {
   3.675764336234849*^9, 3.675764342483264*^9}, {3.67576437845298*^9, 
   3.675764387325633*^9}}]
}, Open  ]]
},
WindowSize->{1689, 739},
WindowMargins->{{82, Automatic}, {Automatic, 115}},
Magnification->1.2000000476837158`,
FrontEndVersion->"10.2 for Linux x86 (64-bit) (July 29, 2015)",
StyleDefinitions->"Default.nb"
]
(* End of Notebook Content *)

(* Internal cache information *)
(*CellTagsOutline
CellTagsIndex->{}
*)
(*CellTagsIndex
CellTagsIndex->{}
*)
(*NotebookFileOutline
Notebook[{
Cell[545, 20, 1931, 37, 110, "Input"],
Cell[2479, 59, 1105, 17, 37, "Input"],
Cell[CellGroupData[{
Cell[3609, 80, 311, 5, 37, "Input"],
Cell[3923, 87, 2544, 38, 37, "Output"]
}, Open  ]],
Cell[6482, 128, 159, 4, 37, "Input"],
Cell[6644, 134, 299, 9, 37, "Input"],
Cell[6946, 145, 886, 20, 37, "Input"],
Cell[7835, 167, 4456, 100, 302, "Input"],
Cell[12294, 269, 428, 8, 37, "Input"],
Cell[CellGroupData[{
Cell[12747, 281, 130, 2, 37, "Input"],
Cell[12880, 285, 1511, 22, 37, "Output"]
}, Open  ]],
Cell[CellGroupData[{
Cell[14428, 312, 340, 6, 37, "Input"],
Cell[14771, 320, 2329, 35, 37, "Output"]
}, Open  ]],
Cell[17115, 358, 717, 17, 37, "Input"],
Cell[17835, 377, 550, 9, 37, "Input"],
Cell[CellGroupData[{
Cell[18410, 390, 1180, 29, 37, "Input"],
Cell[19593, 421, 3687, 62, 544, "Output"]
}, Open  ]],
Cell[23295, 486, 1065, 30, 37, "Input"],
Cell[24363, 518, 1156, 31, 62, "Input"],
Cell[CellGroupData[{
Cell[25544, 553, 1921, 45, 62, "Input"],
Cell[27468, 600, 3949, 68, 636, "Output"]
}, Open  ]],
Cell[31432, 671, 1249, 32, 37, "Input"],
Cell[32684, 705, 1280, 36, 62, "Input"],
Cell[33967, 743, 1724, 47, 86, "Input"],
Cell[35694, 792, 965, 24, 37, "Input"],
Cell[36662, 818, 817, 22, 37, "Input"],
Cell[37482, 842, 554, 16, 37, "Input"],
Cell[38039, 860, 1719, 42, 62, "Input"],
Cell[39761, 904, 2306, 61, 110, "Input"],
Cell[42070, 967, 1144, 31, 37, "Input"],
Cell[43217, 1000, 1244, 32, 37, "Input"],
Cell[44464, 1034, 1104, 31, 37, "Input"],
Cell[45571, 1067, 313, 6, 37, "Input"],
Cell[45887, 1075, 1480, 37, 62, "Input"],
Cell[47370, 1114, 463, 14, 37, "Input"],
Cell[CellGroupData[{
Cell[47858, 1132, 662, 19, 44, "Input"],
Cell[48523, 1153, 2829, 72, 110, "Output"]
}, Open  ]],
Cell[CellGroupData[{
Cell[51389, 1230, 1531, 35, 98, "Input"],
Cell[52923, 1267, 1631, 43, 602, "Output"]
}, Open  ]],
Cell[54569, 1313, 264, 5, 37, "Input"],
Cell[54836, 1320, 911, 27, 37, "Input"],
Cell[CellGroupData[{
Cell[55772, 1351, 652, 18, 44, "Input"],
Cell[56427, 1371, 2196, 64, 110, "Output"]
}, Open  ]],
Cell[CellGroupData[{
Cell[58660, 1440, 1481, 35, 98, "Input"],
Cell[60144, 1477, 1647, 42, 632, "Output"]
}, Open  ]]
}
]
*)

(* End of internal cache information *)
