# Supplementary material for: Cell-wall remodeling drives engulfment during Bacillus subtilis sporulation
Source: eLife. 2016 Nov 17;5:e18657. doi: 10.7554/eLife.18657 (PMC5158138; doi:10.7554/eLife.18657)
Supplement: Supplementary file 2. — DOI: http://dx.doi.org/10.7554/eLife.18657.026 [file elife-18657-supp2.zip › image_analysis_example/README.txt]

Here is a Mathematica code to calculate forespore volume and surface area over time. For details see supplememntary material.  User should make sure that the snake files for mother cell and forespore are in the same directory as this Mathematica notebook file. Snake files were obtained using ImageJ plugin ' JFilament' (Smith MB, Li H, Shen T, Huang X, Yusuf E, and D. Vavylonis (2010) Segmentation and tracking of cytoskeletal filaments using open active contours, Cytoskeleton 67 : 693-705).
